# Supplementary material for: Screening differential circular RNA expression profiles reveals the regulatory role of circTCF25-miR-103a-3p/miR-107-CDK6 pathway in bladder carcinoma
Source: Sci Rep. 2016 Aug 3;6:30919. doi: 10.1038/srep30919 (PMC4971518; doi:10.1038/srep30919)
Supplement: Supplementary Table S1 [file srep30919-s2.xls]

## Sheet: Sheet1
Screening differential circular RNA expression profiles reveals the regulatory role of circTCF25-miR-103a-3p/miR-107-CDK6 pathway in bladder carcinoma
Zhenyu Zhong, Mengxin Lv & Junxia Chen
Supplementary Table S1. Differentially expressed circRNAs and their target miRNAs.
Up-regulated circRNAs
circRNA ID	Target miRNAs
hsa_circ_0000036	hsa-miR-498	hsa-miR-601	hsa-miR-328-3p	hsa-miR-129-5p	hsa-miR-433-3p
hsa_circ_0000512	hsa-miR-615-5p	hsa-miR-663a	hsa-miR-296-5p	hsa-miR-345-3p	hsa-miR-622
hsa_circ_0000518	hsa-miR-330-5p	hsa-miR-328-3p	hsa-miR-127-5p	hsa-miR-326	hsa-miR-1296-5p
hsa_circ_0000326	hsa-miR-338-3p	hsa-miR-9-3p	hsa-miR-16-2-3p	hsa-miR-320b	hsa-miR-320a
hsa_circ_0000505	hsa-miR-571	hsa-miR-501-5p	hsa-miR-609	hsa-miR-9-5p	hsa-miR-651-5p
hsa_circ_0000515	hsa-miR-330-5p	hsa-miR-328-3p	hsa-miR-127-5p	hsa-miR-326	hsa-miR-615-5p
hsa_circ_0000751	hsa-miR-483-3p	hsa-miR-211-3p	hsa-miR-670-3p	hsa-miR-608	hsa-miR-324-5p
hsa_circ_0001336	hsa-miR-153-5p	hsa-miR-149-5p	hsa-miR-1271-3p	hsa-miR-892b	hsa-miR-216a-3p
hsa_circ_0000538	hsa-miR-380-3p	hsa-miR-505-3p	hsa-miR-510-5p	hsa-miR-301a-5p	hsa-miR-136-5p
hsa_circ_0000554	hsa-miR-423-5p	hsa-miR-150-3p	hsa-miR-612	hsa-miR-567	hsa-miR-558
hsa_circ_0000516	hsa-miR-18b-3p	hsa-miR-670-5p	hsa-miR-23a-5p	hsa-miR-125a-3p	hsa-miR-125b-5p
hsa_circ_0000981	hsa-miR-517-5p	hsa-miR-550a-3p	hsa-miR-590-3p	hsa-miR-200c-5p	hsa-miR-651-5p
hsa_circ_0000144	hsa-miR-211-5p	hsa-miR-627-3p	hsa-miR-526b-5p	hsa-miR-539-5p	hsa-miR-130b-5p
hsa_circ_0000322	hsa-miR-328-5p	hsa-miR-619-5p	hsa-miR-188-3p	hsa-miR-149-3p	hsa-miR-650
hsa_circ_0000517	hsa-miR-127-5p	hsa-miR-326	hsa-miR-330-5p	hsa-miR-597-3p	hsa-miR-204-3p
hsa_circ_0001659	hsa-miR-203a-5p	hsa-miR-619-5p	hsa-miR-504-3p	hsa-miR-597-3p	hsa-miR-134-5p
hsa_circ_0000658	hsa-miR-592	hsa-miR-619-5p	hsa-miR-573	hsa-miR-588	hsa-miR-422a
hsa_circ_0000520	hsa-miR-328-3p	hsa-miR-1296-5p	hsa-miR-146b-3p	hsa-miR-330-5p	hsa-miR-608
hsa_circ_0001212	hsa-miR-598-3p	hsa-miR-127-5p	hsa-miR-192-3p	hsa-miR-761	hsa-miR-433-5p
hsa_circ_0000902	hsa-miR-612	hsa-miR-214-3p	hsa-miR-608	hsa-miR-194-5p	hsa-miR-654-5p
hsa_circ_0001676	hsa-miR-328-5p	hsa-miR-559	hsa-miR-329-5p	hsa-miR-486-3p	hsa-miR-30b-3p
hsa_circ_0000332	hsa-miR-185-3p	hsa-miR-371a-3p
hsa_circ_0000511	hsa-miR-615-5p	hsa-miR-663a	hsa-miR-296-5p	hsa-miR-345-3p	hsa-miR-650
hsa_circ_0000514	hsa-miR-615-5p	hsa-miR-663a	hsa-miR-296-5p	hsa-miR-345-3p	hsa-miR-622
hsa_circ_0000519	hsa-miR-328-3p	hsa-miR-1296-5p	hsa-miR-146b-3p	hsa-miR-330-5p	hsa-miR-671-5p
hsa_circ_0009252	hsa-miR-330-5p	hsa-miR-661	hsa-miR-637	hsa-miR-326	hsa-miR-185-3p
hsa_circ_0009581	hsa-miR-27a-3p	hsa-miR-27b-3p	hsa-miR-424-5p	hsa-miR-105-5p	hsa-miR-670-3p
hsa_circ_0006837	hsa-miR-105-5p	hsa-miR-16-5p	hsa-miR-424-5p	hsa-miR-15a-5p	hsa-miR-15b-5p
hsa_circ_0002158	hsa-miR-16-5p	hsa-miR-424-5p	hsa-miR-15a-5p	hsa-miR-15b-5p	hsa-miR-195-5p
hsa_circ_0008501	hsa-miR-16-5p	hsa-miR-424-5p	hsa-miR-15a-5p	hsa-miR-15b-5p	hsa-miR-195-5p
hsa_circ_0005986	hsa-miR-450b-3p	hsa-miR-298	hsa-miR-188-3p	hsa-miR-155-3p	hsa-miR-129-5p
hsa_circ_0007991	hsa-miR-193b-5p	hsa-miR-198	hsa-miR-525-5p	hsa-miR-23b-5p	hsa-miR-93-3p
hsa_circ_0009061	hsa-miR-103a-2-5p	hsa-miR-875-3p	hsa-miR-92a-2-5p	hsa-miR-608	hsa-miR-518c-5p
hsa_circ_0007822	hsa-miR-103a-2-5p	hsa-miR-875-3p	hsa-miR-92a-2-5p	hsa-miR-193b-5p	hsa-miR-29b-1-5p
hsa_circ_0006913	hsa-miR-637	hsa-miR-485-5p	hsa-miR-656-5p	hsa-miR-873-3p	hsa-miR-125a-3p
hsa_circ_0011385	hsa-miR-744-3p	hsa-miR-616-3p	hsa-miR-361-3p	hsa-miR-615-5p	hsa-miR-135b-3p
hsa_circ_0011615	hsa-miR-27a-3p	hsa-miR-34a-5p	hsa-miR-27b-3p	hsa-miR-194-3p	hsa-miR-192-3p
hsa_circ_0011950	hsa-miR-637	hsa-miR-608	hsa-miR-328-5p	hsa-miR-877-3p	hsa-miR-185-3p
hsa_circ_0012077	hsa-miR-647	hsa-miR-588	hsa-miR-660-3p	hsa-miR-661	hsa-miR-552-3p
hsa_circ_0012107	hsa-miR-612	hsa-miR-642a-5p	hsa-miR-146a-3p	hsa-miR-214-3p	hsa-miR-526a
hsa_circ_0000069	hsa-miR-345-5p	hsa-miR-29b-1-5p	hsa-miR-34a-5p	hsa-miR-134-3p	hsa-miR-892a
hsa_circ_0002454	hsa-miR-508-3p	hsa-miR-542-3p	hsa-miR-516b-5p	hsa-miR-518e-5p	hsa-miR-522-5p
hsa_circ_0013587	hsa-miR-147a	hsa-miR-485-5p	hsa-miR-432-5p	hsa-miR-597-3p	hsa-miR-758-5p
hsa_circ_0002623	hsa-miR-766-3p	hsa-miR-583	hsa-miR-1301-3p	hsa-miR-448	hsa-miR-30b-3p
hsa_circ_0000116	hsa-miR-135a-3p	hsa-miR-449a	hsa-miR-449b-5p	hsa-miR-204-5p	hsa-miR-433-3p
hsa_circ_0013737	hsa-miR-95-5p	hsa-miR-410-5p	hsa-miR-325	hsa-miR-146a-3p	hsa-miR-494-5p
hsa_circ_0006892	hsa-miR-541-3p	hsa-miR-1298-3p	hsa-miR-486-3p	hsa-miR-508-5p	hsa-miR-298
hsa_circ_0000137	hsa-miR-627-3p	hsa-miR-329-5p	hsa-miR-25-3p	hsa-miR-766-5p	hsa-miR-143-5p
hsa_circ_0014879	hsa-miR-877-3p	hsa-miR-412-3p	hsa-miR-452-3p	hsa-miR-647	hsa-miR-2113
hsa_circ_0007905	hsa-miR-1271-3p	hsa-miR-766-3p	hsa-miR-145-5p	hsa-miR-33b-3p	hsa-miR-520e
hsa_circ_0015529	hsa-miR-146a-3p	hsa-miR-627-3p	hsa-miR-323a-5p	hsa-miR-29b-2-5p	hsa-miR-28-5p
hsa_circ_0016418	hsa-miR-214-5p	hsa-miR-153-5p	hsa-miR-657	hsa-miR-450a-2-3p	hsa-miR-605-3p
hsa_circ_0006415	hsa-miR-646	hsa-miR-1468-3p	hsa-miR-599	hsa-miR-212-5p	hsa-miR-185-5p
hsa_circ_0003314	hsa-miR-223-3p	hsa-miR-26a-5p	hsa-miR-26b-5p	hsa-miR-212-5p	hsa-miR-663a
hsa_circ_0017109	hsa-miR-135b-3p	hsa-miR-764	hsa-miR-625-5p	hsa-miR-203a-5p	hsa-miR-502-5p
hsa_circ_0006608	hsa-miR-324-3p	hsa-miR-346	hsa-miR-210-3p	hsa-miR-591	hsa-miR-665
hsa_circ_0007503	hsa-miR-593-3p	hsa-miR-606	hsa-miR-520f-3p	hsa-miR-299-3p	hsa-miR-29b-1-5p
hsa_circ_0020117	hsa-miR-149-3p	hsa-miR-578	hsa-miR-30b-3p	hsa-miR-653-3p	hsa-miR-586
hsa_circ_0020397	hsa-miR-132-3p	hsa-miR-196a-5p	hsa-miR-138-2-3p	hsa-miR-136-5p	hsa-miR-103a-2-5p
hsa_circ_0008301	hsa-miR-661	hsa-miR-1301-3p	hsa-miR-608	hsa-miR-138-5p	hsa-miR-874-3p
hsa_circ_0021087	hsa-miR-196b-5p	hsa-miR-196a-5p	hsa-let-7g-5p	hsa-miR-377-5p	hsa-miR-214-3p
hsa_circ_0003110	hsa-miR-330-5p	hsa-miR-326	hsa-miR-139-3p	hsa-miR-765	hsa-miR-410-5p
hsa_circ_0023180	hsa-miR-770-5p	hsa-miR-588	hsa-miR-125a-3p	hsa-miR-455-3p	hsa-miR-545-5p
hsa_circ_0023642	hsa-miR-223-3p	hsa-miR-616-3p	hsa-miR-651-3p	hsa-miR-423-5p	hsa-miR-576-3p
hsa_circ_0002476	hsa-miR-378a-5p	hsa-miR-345-5p	hsa-miR-574-3p	hsa-miR-103a-2-5p	hsa-miR-96-3p
hsa_circ_0002513	hsa-miR-636	hsa-miR-370-3p	hsa-miR-525-3p	hsa-miR-197-5p	hsa-miR-660-3p
hsa_circ_0000357	hsa-miR-149-5p	hsa-miR-138-5p	hsa-miR-125a-3p	hsa-miR-181a-5p	hsa-miR-421
hsa_circ_0024553	hsa-miR-377-3p	hsa-miR-18b-5p	hsa-miR-449b-3p	hsa-miR-18a-5p	hsa-miR-764
hsa_circ_0000378	hsa-miR-640	hsa-miR-135b-5p	hsa-miR-499a-3p	hsa-miR-543	hsa-miR-135a-5p
hsa_circ_0026512	hsa-miR-612	hsa-miR-372-5p	hsa-miR-101-5p	hsa-miR-491-3p	hsa-miR-605-5p
hsa_circ_0026652	hsa-miR-608	hsa-miR-873-3p	hsa-miR-106b-3p	hsa-miR-491-5p	hsa-miR-99b-3p
hsa_circ_0027491	hsa-let-7f-1-3p	hsa-miR-338-5p	hsa-let-7e-5p	hsa-let-7a-3p	hsa-miR-532-3p
hsa_circ_0000417	hsa-miR-665	hsa-miR-765	hsa-miR-328-5p	hsa-miR-323a-5p	hsa-miR-608
hsa_circ_0005785	hsa-miR-526b-5p	hsa-miR-181d-5p	hsa-miR-181b-5p	hsa-miR-338-3p	hsa-miR-181a-5p
hsa_circ_0028190	hsa-miR-526b-5p	hsa-miR-181d-5p	hsa-miR-181b-5p	hsa-miR-338-3p	hsa-miR-181a-5p
hsa_circ_0028196	hsa-miR-153-5p	hsa-miR-7-5p	hsa-miR-338-3p	hsa-miR-493-3p	hsa-miR-205-3p
hsa_circ_0028198	hsa-miR-153-5p	hsa-miR-7-5p	hsa-miR-493-3p	hsa-miR-205-3p	hsa-miR-181c-5p
hsa_circ_0008666	hsa-miR-506-5p	hsa-miR-769-3p	hsa-miR-19b-2-5p	hsa-miR-29b-2-5p	hsa-miR-147a
hsa_circ_0030042	hsa-miR-762	hsa-miR-654-3p	hsa-miR-1301-3p	hsa-miR-15a-3p	hsa-miR-145-5p
hsa_circ_0030235	hsa-miR-675-5p	hsa-miR-512-5p	hsa-miR-193b-3p	hsa-miR-494-5p	hsa-miR-642a-5p
hsa_circ_0008274	hsa-miR-499a-3p	hsa-miR-526b-5p	hsa-miR-363-3p	hsa-miR-208a-5p	hsa-miR-578
hsa_circ_0030793	hsa-miR-218-1-3p	hsa-miR-512-3p	hsa-let-7b-3p	hsa-let-7a-3p	hsa-miR-432-3p
hsa_circ_0008539	hsa-miR-619-3p	hsa-miR-20b-3p	hsa-miR-218-5p	hsa-miR-151a-5p	hsa-miR-130a-3p
hsa_circ_0003643	hsa-miR-889-3p	hsa-miR-329-3p	hsa-miR-708-5p	hsa-miR-588	hsa-miR-490-3p
hsa_circ_0000524	hsa-miR-138-5p	hsa-miR-135a-3p	hsa-miR-338-3p	hsa-miR-135b-5p	hsa-miR-135a-5p
hsa_circ_0032704	hsa-miR-136-5p	hsa-miR-500a-5p	hsa-miR-578	hsa-miR-34b-5p	hsa-miR-449c-5p
hsa_circ_0032821	hsa-miR-30d-3p	hsa-miR-30a-3p	hsa-miR-30e-3p	hsa-miR-181a-2-3p	hsa-miR-145-3p
hsa_circ_0000560	hsa-miR-622	hsa-miR-103a-2-5p	hsa-miR-609	hsa-miR-383-5p	hsa-miR-193b-3p
hsa_circ_0006947	hsa-miR-148a-3p	hsa-miR-454-3p	hsa-miR-103a-2-5p	hsa-miR-489-3p	hsa-miR-29a-5p
hsa_circ_0034189	hsa-miR-26b-3p	hsa-miR-675-5p	hsa-miR-544a	hsa-miR-589-5p	hsa-miR-146a-5p
hsa_circ_0034325	hsa-miR-372-3p	hsa-miR-302c-3p	hsa-miR-92a-2-5p	hsa-miR-96-3p	hsa-miR-608
hsa_circ_0034786	hsa-miR-627-5p	hsa-miR-519d-5p	hsa-miR-382-5p	hsa-miR-515-5p	hsa-miR-588
hsa_circ_0003713	hsa-miR-544a	hsa-miR-378a-5p	hsa-miR-556-5p	hsa-miR-335-3p	hsa-miR-205-5p
hsa_circ_0000605	hsa-miR-544a	hsa-miR-378a-5p	hsa-miR-455-5p	hsa-miR-556-5p	hsa-miR-335-3p
hsa_circ_0035796	hsa-miR-877-3p	hsa-miR-130b-5p	hsa-miR-18a-3p	hsa-miR-26b-3p	hsa-miR-33b-3p
hsa_circ_0001955	hsa-miR-644a	hsa-miR-485-5p	hsa-miR-889-5p	hsa-miR-329-5p	hsa-miR-148a-5p
hsa_circ_0036287	hsa-miR-519d-5p	hsa-miR-92b-5p	hsa-miR-493-3p	hsa-miR-519e-5p	hsa-miR-187-5p
hsa_circ_0005889	hsa-miR-432-5p	hsa-miR-34c-5p	hsa-miR-759	hsa-miR-203a-5p	hsa-miR-624-3p
hsa_circ_0037160	hsa-miR-762	hsa-miR-632	hsa-miR-612	hsa-miR-127-3p	hsa-miR-484
hsa_circ_0005838	hsa-miR-637	hsa-miR-646	hsa-miR-765	hsa-miR-376b-5p	hsa-miR-376c-5p
hsa_circ_0006735	hsa-miR-518c-5p	hsa-miR-514a-5p	hsa-miR-762	hsa-miR-105-5p	hsa-miR-585-5p
hsa_circ_0005699	hsa-miR-512-5p	hsa-miR-553	hsa-miR-489-3p	hsa-miR-105-5p	hsa-miR-627-3p
hsa_circ_0003645	hsa-miR-1301-3p	hsa-miR-422a	hsa-miR-378a-3p	hsa-miR-602	hsa-miR-378d
hsa_circ_0038718	hsa-miR-214-3p	hsa-miR-744-5p	hsa-miR-25-5p	hsa-miR-205-5p	hsa-miR-450b-3p
hsa_circ_0000688	hsa-miR-502-5p	hsa-miR-483-3p	hsa-miR-373-5p	hsa-miR-616-5p	hsa-miR-125a-5p
hsa_circ_0008558	hsa-miR-10a-5p	hsa-miR-660-3p	hsa-miR-490-3p	hsa-miR-136-5p	hsa-miR-10b-5p
hsa_circ_0039557	hsa-miR-19a-3p	hsa-miR-19b-3p	hsa-miR-301a-3p	hsa-miR-626	hsa-miR-519c-3p
hsa_circ_0039787	hsa-miR-619-3p	hsa-miR-877-5p	hsa-miR-520f-3p	hsa-miR-452-5p	hsa-miR-490-3p
hsa_circ_0007018	hsa-miR-127-5p	hsa-miR-449a	hsa-miR-449b-5p	hsa-miR-34c-5p	hsa-miR-378a-5p
hsa_circ_0004315	hsa-miR-632	hsa-miR-483-3p	hsa-miR-889-5p	hsa-miR-380-5p	hsa-miR-214-5p
hsa_circ_0040481	hsa-miR-1301-3p	hsa-miR-330-5p	hsa-miR-450b-5p	hsa-miR-338-3p	hsa-miR-634
hsa_circ_0005687	hsa-miR-149-5p	hsa-miR-646	hsa-miR-593-5p	hsa-miR-365b-5p	hsa-miR-500a-3p
hsa_circ_0003098	hsa-miR-500a-3p	hsa-miR-874-3p	hsa-miR-636	hsa-miR-377-5p	hsa-miR-604
hsa_circ_0041050	hsa-miR-187-3p	hsa-miR-622	hsa-miR-105-5p	hsa-miR-149-3p	hsa-miR-766-5p
hsa_circ_0041103	hsa-miR-510-5p	hsa-miR-99b-3p	hsa-miR-148b-5p	hsa-miR-107	hsa-miR-103a-3p
hsa_circ_0041150	hsa-miR-22-3p	hsa-miR-766-3p	hsa-miR-1301-3p	hsa-miR-589-3p	hsa-miR-671-3p
hsa_circ_0041151	hsa-miR-22-3p	hsa-miR-519e-5p	hsa-miR-515-5p	hsa-miR-888-5p	hsa-miR-766-3p
hsa_circ_0000740	hsa-miR-519d-5p	hsa-miR-489-3p	hsa-miR-376c-5p	hsa-miR-376b-5p	hsa-miR-298
hsa_circ_0041732	hsa-miR-412-3p	hsa-miR-18a-3p	hsa-miR-597-3p	hsa-miR-518c-5p	hsa-miR-661
hsa_circ_0005397	hsa-miR-26b-3p	hsa-miR-382-5p	hsa-miR-181a-3p	hsa-miR-330-5p	hsa-miR-125a-3p
hsa_circ_0004457	hsa-miR-34a-3p	hsa-miR-564	hsa-miR-761	hsa-miR-502-3p	hsa-miR-432-3p
hsa_circ_0043438	hsa-miR-30c-2-3p	hsa-miR-1468-3p	hsa-miR-30c-1-3p	hsa-miR-30b-3p	hsa-miR-298
hsa_circ_0044197	hsa-miR-148b-5p	hsa-miR-203a-3p	hsa-miR-152-5p	hsa-miR-320a	hsa-miR-320b
hsa_circ_0045006	hsa-miR-873-3p	hsa-miR-485-5p	hsa-miR-597-5p	hsa-miR-141-5p	hsa-miR-490-3p
hsa_circ_0045905	hsa-miR-520g-5p	hsa-miR-412-3p	hsa-miR-608	hsa-miR-597-3p	hsa-miR-127-5p
hsa_circ_0046523	hsa-miR-510-5p	hsa-miR-604	hsa-miR-339-5p	hsa-miR-146b-3p	hsa-miR-148a-3p
hsa_circ_0000825	hsa-miR-340-3p	hsa-miR-30a-5p	hsa-miR-145-5p	hsa-miR-30b-5p	hsa-miR-30e-5p
hsa_circ_0009022	hsa-miR-519e-5p	hsa-miR-1298-3p	hsa-miR-320a	hsa-miR-320b	hsa-miR-130a-5p
hsa_circ_0000839	hsa-miR-670-3p	hsa-miR-320a	hsa-miR-320b	hsa-miR-320c	hsa-miR-548a-3p
hsa_circ_0047270	hsa-miR-670-3p	hsa-miR-490-5p	hsa-miR-103a-2-5p	hsa-miR-30d-3p	hsa-miR-657
hsa_circ_0047322	hsa-miR-515-5p	hsa-miR-522-3p	hsa-miR-758-3p	hsa-miR-216a-5p	hsa-miR-1298-5p
hsa_circ_0006209	hsa-miR-143-5p	hsa-miR-1301-3p	hsa-miR-502-5p	hsa-miR-210-3p	hsa-miR-29a-3p
hsa_circ_0048232	hsa-miR-433-3p	hsa-miR-324-5p	hsa-miR-215-3p	hsa-miR-670-5p	hsa-miR-562
hsa_circ_0048607	hsa-miR-193a-5p	hsa-miR-557	hsa-miR-206	hsa-miR-488-3p	hsa-miR-32-3p
hsa_circ_0006461	hsa-miR-197-3p	hsa-miR-214-5p	hsa-miR-370-3p	hsa-miR-598-3p	hsa-miR-125a-3p
hsa_circ_0004720	hsa-miR-197-3p	hsa-miR-487a-3p	hsa-miR-524-5p	hsa-miR-154-3p	hsa-miR-323a-5p
hsa_circ_0049547	hsa-miR-532-5p	hsa-miR-134-3p	hsa-miR-224-3p	hsa-let-7c-3p	hsa-miR-541-3p
hsa_circ_0007396	hsa-miR-767-3p	hsa-miR-877-3p	hsa-miR-573	hsa-miR-1301-3p	hsa-miR-34c-5p
hsa_circ_0049965	hsa-miR-1298-3p	hsa-miR-136-5p	hsa-miR-643	hsa-miR-339-5p	hsa-miR-558
hsa_circ_0000915	hsa-miR-432-5p	hsa-miR-890	hsa-miR-759	hsa-miR-340-3p	hsa-miR-591
hsa_circ_0002356	hsa-miR-224-3p	hsa-miR-370-3p	hsa-miR-452-5p	hsa-miR-506-3p	hsa-miR-522-3p
hsa_circ_0050834	hsa-miR-486-3p	hsa-miR-328-5p	hsa-miR-125a-3p	hsa-miR-296-5p	hsa-miR-873-5p
hsa_circ_0051042	hsa-miR-520g-3p	hsa-miR-520h	hsa-miR-513a-5p	hsa-miR-133a-3p	hsa-miR-133b
hsa_circ_0051220	hsa-miR-211-3p	hsa-miR-127-5p	hsa-miR-612	hsa-miR-873-5p	hsa-miR-218-1-3p
hsa_circ_0051732	hsa-miR-510-5p	hsa-miR-650	hsa-miR-576-3p	hsa-miR-30c-1-3p	hsa-miR-491-5p
hsa_circ_0004976	hsa-miR-515-3p	hsa-miR-519e-3p	hsa-miR-135b-5p	hsa-miR-135a-5p	hsa-miR-33b-5p
hsa_circ_0005442	hsa-miR-383-3p	hsa-miR-486-3p	hsa-miR-541-3p	hsa-miR-557	hsa-miR-18a-5p
hsa_circ_0006422	hsa-miR-486-3p	hsa-miR-18a-5p	hsa-miR-18b-5p	hsa-miR-541-3p	hsa-miR-557
hsa_circ_0001016	hsa-miR-23a-3p	hsa-miR-23b-3p	hsa-miR-498	hsa-miR-599	hsa-miR-141-5p
hsa_circ_0054970	hsa-miR-558	hsa-miR-26b-3p	hsa-miR-448	hsa-miR-525-5p	hsa-miR-370-5p
hsa_circ_0055033	hsa-miR-382-3p	hsa-miR-532-5p	hsa-miR-432-3p	hsa-miR-218-2-3p	hsa-miR-623
hsa_circ_0009043	hsa-miR-7-5p	hsa-miR-152-3p	hsa-miR-450a-2-3p	hsa-miR-30d-3p	hsa-miR-331-5p
hsa_circ_0001030	hsa-miR-7-5p	hsa-miR-556-3p	hsa-miR-641	hsa-miR-493-5p	hsa-miR-605-3p
hsa_circ_0056390	hsa-miR-331-5p	hsa-miR-298	hsa-miR-296-3p	hsa-miR-30c-1-3p	hsa-miR-588
hsa_circ_0058058	hsa-miR-551b-5p	hsa-miR-338-3p	hsa-miR-205-3p	hsa-miR-103a-3p	hsa-miR-107
hsa_circ_0058521	hsa-miR-1468-3p	hsa-miR-497-5p	hsa-miR-15a-5p	hsa-miR-424-5p	hsa-miR-627-3p
hsa_circ_0058565	hsa-miR-370-3p	hsa-miR-93-3p	hsa-miR-146a-3p	hsa-miR-494-5p	hsa-miR-767-5p
hsa_circ_0007713	hsa-miR-544a	hsa-miR-593-3p	hsa-miR-342-5p	hsa-miR-501-5p	hsa-miR-515-5p
hsa_circ_0058988	hsa-miR-449b-5p	hsa-miR-449a	hsa-miR-761	hsa-miR-214-3p	hsa-miR-34a-5p
hsa_circ_0006553	hsa-miR-578	hsa-miR-567	hsa-miR-643	hsa-miR-325	hsa-miR-128-1-5p
hsa_circ_0001136	hsa-miR-1-3p	hsa-miR-449c-5p	hsa-miR-206	hsa-miR-34b-5p	hsa-miR-122-5p
hsa_circ_0059802	hsa-miR-106b-5p	hsa-miR-93-5p	hsa-miR-19b-1-5p	hsa-miR-106a-5p	hsa-miR-17-5p
hsa_circ_0060055	hsa-miR-665	hsa-miR-485-5p	hsa-miR-501-3p	hsa-miR-377-5p	hsa-miR-608
hsa_circ_0060063	hsa-miR-186-5p	hsa-miR-223-3p	hsa-miR-135b-3p	hsa-miR-145-3p	hsa-miR-541-5p
hsa_circ_0004053	hsa-miR-205-5p	hsa-miR-101-5p	hsa-miR-486-3p	hsa-miR-361-5p	hsa-miR-199b-5p
hsa_circ_0060219	hsa-miR-1301-3p	hsa-miR-766-3p	hsa-miR-423-3p	hsa-miR-431-5p	hsa-miR-99a-3p
hsa_circ_0060927	hsa-miR-224-3p	hsa-miR-29b-1-5p	hsa-miR-522-3p	hsa-miR-661	hsa-miR-1264
hsa_circ_0001173	hsa-miR-146a-3p	hsa-miR-590-3p	hsa-miR-412-3p	hsa-miR-376b-5p	hsa-miR-607
hsa_circ_0061137	hsa-miR-185-3p	hsa-miR-485-5p	hsa-miR-516a-3p	hsa-miR-516b-3p	hsa-miR-627-3p
hsa_circ_0061265	hsa-miR-654-5p	hsa-miR-541-3p	hsa-miR-632	hsa-miR-766-5p	hsa-miR-541-5p
hsa_circ_0003323	hsa-miR-147b	hsa-miR-450b-3p	hsa-miR-873-3p	hsa-miR-509-5p	hsa-miR-592
hsa_circ_0062389	hsa-miR-329-5p	hsa-miR-761	hsa-miR-27a-5p	hsa-miR-24-3p	hsa-miR-149-5p
hsa_circ_0062545	hsa-miR-509-5p	hsa-miR-134-5p	hsa-miR-181b-3p	hsa-miR-194-3p	hsa-miR-887-5p
hsa_circ_0062682	hsa-miR-593-5p	hsa-miR-770-5p	hsa-miR-370-3p	hsa-miR-637	hsa-miR-383-3p
hsa_circ_0005243	hsa-miR-485-5p	hsa-miR-194-3p	hsa-miR-486-3p	hsa-miR-665	hsa-miR-550a-5p
hsa_circ_0063306	hsa-miR-1271-5p	hsa-miR-617	hsa-miR-874-5p	hsa-miR-335-5p	hsa-miR-298
hsa_circ_0001235	hsa-miR-182-5p	hsa-miR-34a-5p	hsa-miR-504-5p	hsa-miR-647	hsa-miR-892a
hsa_circ_0008472	hsa-miR-204-3p	hsa-miR-501-3p	hsa-miR-502-3p	hsa-miR-18b-5p	hsa-miR-640
hsa_circ_0064136	hsa-miR-608	hsa-miR-103a-2-5p	hsa-miR-877-3p	hsa-miR-450a-2-3p	hsa-miR-20a-3p
hsa_circ_0001265	hsa-miR-301a-5p	hsa-miR-578	hsa-miR-597-5p	hsa-miR-888-3p	hsa-miR-151a-5p
hsa_circ_0001280	hsa-miR-9-3p	hsa-miR-519e-5p	hsa-miR-515-5p	hsa-miR-511-5p	hsa-miR-578
hsa_circ_0004692	hsa-miR-328-5p	hsa-miR-222-3p	hsa-miR-612	hsa-miR-197-5p	hsa-miR-330-5p
hsa_circ_0065214	hsa-miR-608	hsa-miR-503-5p	hsa-miR-214-3p	hsa-miR-873-5p	hsa-miR-574-5p
hsa_circ_0007083	hsa-miR-182-5p	hsa-miR-330-3p	hsa-miR-34c-5p	hsa-miR-518c-5p	hsa-miR-623
hsa_circ_0003006	hsa-miR-668-5p	hsa-miR-1301-3p	hsa-miR-383-3p	hsa-miR-302c-5p	hsa-miR-452-5p
hsa_circ_0066444	hsa-miR-372-5p	hsa-miR-770-5p	hsa-miR-451a	hsa-miR-767-3p	hsa-miR-221-5p
hsa_circ_0001329	hsa-miR-363-3p	hsa-miR-32-5p	hsa-miR-501-3p	hsa-miR-600	hsa-miR-502-3p
hsa_circ_0003763	hsa-miR-508-5p	hsa-miR-766-5p	hsa-miR-128-3p	hsa-miR-765	hsa-miR-454-3p
hsa_circ_0002768	hsa-miR-526b-5p	hsa-miR-29a-3p	hsa-miR-339-5p	hsa-miR-29c-3p	hsa-miR-127-3p
hsa_circ_0001355	hsa-miR-516b-5p	hsa-miR-151a-5p	hsa-miR-769-5p	hsa-miR-505-5p	hsa-miR-567
hsa_circ_0004086	hsa-miR-578	hsa-miR-153-5p	hsa-miR-382-5p	hsa-miR-455-5p	hsa-miR-224-5p
hsa_circ_0006156	hsa-miR-147b	hsa-miR-510-5p	hsa-miR-15b-3p	hsa-miR-1323	hsa-miR-552-3p
hsa_circ_0067991	hsa-miR-147b	hsa-miR-19b-1-5p	hsa-miR-134-3p	hsa-miR-576-5p	hsa-miR-493-5p
hsa_circ_0003692	hsa-miR-147b	hsa-miR-19b-1-5p	hsa-miR-134-3p	hsa-miR-576-5p	hsa-miR-493-5p
hsa_circ_0068162	hsa-miR-382-5p	hsa-miR-506-5p	hsa-miR-514a-5p	hsa-miR-660-3p	hsa-miR-1264
hsa_circ_0003759	hsa-miR-762	hsa-miR-92a-1-5p	hsa-miR-134-5p	hsa-miR-665	hsa-miR-485-5p
hsa_circ_0008583	hsa-miR-627-3p	hsa-miR-1301-3p	hsa-miR-138-5p	hsa-miR-504-5p	hsa-miR-505-3p
hsa_circ_0068850	hsa-miR-10b-3p	hsa-miR-501-5p	hsa-miR-544a	hsa-miR-493-3p	hsa-miR-558
hsa_circ_0069104	hsa-miR-103a-2-5p	hsa-miR-670-3p	hsa-miR-639	hsa-miR-885-3p	hsa-miR-637
hsa_circ_0001402	hsa-miR-891a-3p	hsa-miR-204-3p	hsa-miR-582-3p	hsa-miR-328-5p	hsa-miR-603
hsa_circ_0001423	hsa-miR-541-3p	hsa-miR-516b-3p	hsa-miR-516a-3p	hsa-miR-612	hsa-miR-605-3p
hsa_circ_0070396	hsa-miR-501-5p	hsa-miR-188-5p	hsa-miR-769-3p	hsa-miR-874-5p	hsa-miR-211-5p
hsa_circ_0070610	hsa-miR-642a-5p	hsa-miR-499a-3p	hsa-miR-513a-3p	hsa-miR-338-3p	hsa-miR-608
hsa_circ_0002474	hsa-miR-670-3p	hsa-miR-583	hsa-miR-455-3p	hsa-miR-510-3p	hsa-miR-500a-5p
hsa_circ_0070933	hsa-miR-876-5p	hsa-miR-192-3p	hsa-miR-34b-3p	hsa-miR-34c-3p	hsa-miR-181b-3p
hsa_circ_0070934	hsa-miR-877-3p	hsa-miR-876-5p	hsa-miR-181b-2-3p	hsa-miR-181b-3p	hsa-miR-627-3p
hsa_circ_0001461	hsa-miR-329-5p	hsa-miR-626	hsa-miR-135b-5p	hsa-miR-548a-3p	hsa-miR-657
hsa_circ_0072008	hsa-miR-520g-3p	hsa-miR-520h	hsa-miR-519e-5p	hsa-miR-515-5p	hsa-miR-22-5p
hsa_circ_0072012	hsa-miR-135b-5p	hsa-miR-520f-3p	hsa-miR-519e-5p	hsa-miR-135a-5p	hsa-miR-892a
hsa_circ_0072088	hsa-miR-511-5p	hsa-miR-130b-5p	hsa-miR-642a-5p	hsa-miR-532-3p	hsa-miR-329-5p
hsa_circ_0072255	hsa-miR-548a-5p	hsa-miR-100-3p	hsa-miR-603	hsa-miR-559	hsa-miR-744-3p
hsa_circ_0072430	hsa-miR-26a-2-3p	hsa-miR-26a-1-3p	hsa-miR-152-5p	hsa-miR-20b-3p	hsa-miR-367-5p
hsa_circ_0004837	hsa-miR-92a-2-5p	hsa-miR-377-5p	hsa-miR-30b-3p	hsa-miR-494-5p	hsa-miR-371a-5p
hsa_circ_0007003	hsa-miR-152-5p	hsa-miR-29b-2-5p	hsa-miR-634	hsa-miR-578	hsa-miR-29a-5p
hsa_circ_0003528	hsa-miR-421	hsa-miR-181a-2-3p	hsa-miR-505-3p	hsa-miR-429	hsa-miR-380-5p
hsa_circ_0001535	hsa-miR-329-5p	hsa-miR-633	hsa-miR-18b-5p	hsa-miR-212-3p	hsa-miR-433-3p
hsa_circ_0005728	hsa-miR-512-3p	hsa-miR-215-3p	hsa-miR-492	hsa-miR-105-5p	hsa-miR-200a-3p
hsa_circ_0004503	hsa-miR-512-3p	hsa-miR-215-3p	hsa-miR-492	hsa-miR-105-5p	hsa-miR-377-3p
hsa_circ_0074269	hsa-miR-9-5p	hsa-miR-378a-3p	hsa-miR-378d	hsa-miR-422a	hsa-miR-511-5p
hsa_circ_0074817	hsa-miR-21-3p	hsa-miR-651-3p	hsa-miR-27a-3p	hsa-miR-138-1-3p	hsa-miR-539-5p
hsa_circ_0075048	hsa-miR-596	hsa-miR-324-3p	hsa-miR-636	hsa-miR-494-5p	hsa-miR-1271-3p
hsa_circ_0075092	hsa-miR-541-3p	hsa-miR-891a-3p	hsa-miR-654-5p	hsa-miR-526b-5p	hsa-miR-152-5p
hsa_circ_0008285	hsa-miR-892a	hsa-miR-378a-5p	hsa-miR-887-5p	hsa-miR-22-5p	hsa-miR-328-3p
hsa_circ_0076251	hsa-miR-29b-1-5p	hsa-miR-1271-5p	hsa-miR-96-5p	hsa-miR-369-5p	hsa-miR-140-3p
hsa_circ_0076742	hsa-miR-103a-2-5p	hsa-miR-559	hsa-miR-618	hsa-miR-361-5p	hsa-miR-516a-3p
hsa_circ_0008514	hsa-miR-450b-5p	hsa-miR-139-5p	hsa-miR-224-5p	hsa-miR-193a-3p	hsa-miR-193b-3p
hsa_circ_0007769	hsa-miR-550a-5p	hsa-miR-550a-3-5p	hsa-miR-203a-5p	hsa-miR-149-3p	hsa-miR-611
hsa_circ_0078150	hsa-miR-506-3p	hsa-miR-587	hsa-miR-29a-3p	hsa-miR-29b-3p	hsa-miR-29c-3p
hsa_circ_0006305	hsa-miR-892b	hsa-miR-149-5p	hsa-miR-130b-5p	hsa-miR-1271-3p	hsa-miR-432-3p
hsa_circ_0078654	hsa-miR-196a-5p	hsa-miR-98-5p	hsa-let-7f-5p	hsa-miR-196b-5p	hsa-let-7b-5p
hsa_circ_0003958	hsa-miR-302b-3p	hsa-miR-107	hsa-miR-103a-3p	hsa-miR-33b-5p	hsa-miR-654-5p
hsa_circ_0008537	hsa-miR-490-5p	hsa-miR-876-5p	hsa-miR-619-3p	hsa-miR-331-3p	hsa-miR-411-3p
hsa_circ_0080210	hsa-miR-328-5p	hsa-miR-30b-3p	hsa-miR-485-5p	hsa-miR-660-3p	hsa-miR-450a-2-3p
hsa_circ_0004604	hsa-miR-148a-5p	hsa-miR-135b-5p	hsa-miR-148b-5p	hsa-miR-1271-3p	hsa-miR-135a-5p
hsa_circ_0080638	hsa-miR-122-5p	hsa-miR-205-5p	hsa-miR-136-5p	hsa-miR-214-3p	hsa-miR-138-5p
hsa_circ_0081342	hsa-miR-497-5p	hsa-miR-545-3p	hsa-miR-636	hsa-miR-15a-5p	hsa-miR-335-3p
hsa_circ_0001727	hsa-miR-877-3p	hsa-miR-593-5p	hsa-miR-1301-3p	hsa-miR-631	hsa-miR-127-5p
hsa_circ_0082182	hsa-miR-34c-5p	hsa-miR-449a	hsa-miR-449b-5p	hsa-miR-34a-5p	hsa-miR-34b-5p
hsa_circ_0082413	hsa-miR-581	hsa-miR-517-5p	hsa-miR-597-3p	hsa-miR-526a	hsa-miR-518d-5p
hsa_circ_0082600	hsa-miR-125a-3p	hsa-miR-365a-5p	hsa-miR-578	hsa-miR-130b-5p	hsa-miR-376a-5p
hsa_circ_0082917	hsa-miR-615-5p	hsa-miR-520g-5p	hsa-miR-146b-3p	hsa-miR-134-3p	hsa-miR-193a-5p
hsa_circ_0001772	hsa-miR-578	hsa-miR-125b-5p	hsa-miR-26b-3p	hsa-miR-512-5p	hsa-miR-335-3p
hsa_circ_0083694	hsa-miR-376c-3p	hsa-miR-15a-3p	hsa-miR-221-5p	hsa-miR-141-5p	hsa-miR-153-5p
hsa_circ_0083756	hsa-miR-21-5p	hsa-miR-205-5p	hsa-miR-873-5p	hsa-miR-558	hsa-miR-495-5p
hsa_circ_0083766	hsa-miR-519e-5p	hsa-miR-519d-5p	hsa-miR-200b-3p	hsa-miR-145-5p	hsa-miR-515-5p
hsa_circ_0005630	hsa-miR-149-3p	hsa-miR-185-3p	hsa-miR-765	hsa-miR-149-5p	hsa-miR-103a-2-5p
hsa_circ_0084171	hsa-miR-670-3p	hsa-miR-561-3p	hsa-miR-186-3p	hsa-miR-659-3p	hsa-miR-647
hsa_circ_0084429	hsa-miR-452-3p	hsa-miR-506-5p	hsa-miR-873-5p	hsa-miR-302d-5p	hsa-miR-302b-5p
hsa_circ_0084443	hsa-miR-506-5p	hsa-miR-548d-5p	hsa-miR-20b-3p	hsa-miR-548b-5p	hsa-miR-17-3p
hsa_circ_0084606	hsa-miR-22-5p	hsa-miR-24-3p	hsa-miR-423-3p	hsa-miR-452-3p	hsa-miR-653-3p
hsa_circ_0084615	hsa-miR-384	hsa-miR-670-3p	hsa-miR-548c-3p	hsa-miR-145-3p	hsa-miR-376a-5p
hsa_circ_0001806	hsa-miR-193a-5p	hsa-miR-520g-3p	hsa-miR-520h	hsa-miR-508-5p	hsa-miR-519d-5p
hsa_circ_0084904	hsa-miR-302b-5p	hsa-miR-302c-5p	hsa-miR-302d-5p	hsa-miR-452-5p	hsa-miR-545-5p
hsa_circ_0006896	hsa-miR-601	hsa-miR-653-5p	hsa-miR-630	hsa-miR-335-3p
hsa_circ_0003593	hsa-miR-670-3p	hsa-miR-145-5p	hsa-miR-526b-5p	hsa-miR-636	hsa-miR-296-5p
hsa_circ_0001819	hsa-miR-618	hsa-miR-324-3p	hsa-miR-633	hsa-miR-596	hsa-miR-608
hsa_circ_0008035	hsa-miR-200b-3p	hsa-miR-429	hsa-miR-647	hsa-miR-651-3p	hsa-miR-587
hsa_circ_0085711	hsa-miR-1264	hsa-miR-193b-3p	hsa-miR-28-5p	hsa-miR-193a-3p	hsa-miR-150-3p
hsa_circ_0005273	hsa-miR-141-5p	hsa-miR-500a-5p	hsa-miR-509-3p	hsa-miR-619-3p	hsa-miR-578
hsa_circ_0009071	hsa-miR-301a-5p	hsa-miR-545-5p	hsa-miR-182-5p	hsa-miR-200b-3p	hsa-miR-125a-3p
hsa_circ_0007521	hsa-miR-301a-5p	hsa-miR-627-3p	hsa-miR-545-5p	hsa-miR-182-5p	hsa-miR-200b-3p
hsa_circ_0005982	hsa-miR-301a-5p	hsa-miR-545-5p	hsa-miR-182-5p	hsa-miR-125a-3p	hsa-miR-570-5p
hsa_circ_0003221	hsa-miR-301a-5p	hsa-miR-125a-3p	hsa-miR-134-5p	hsa-miR-222-5p	hsa-miR-501-5p
hsa_circ_0002483	hsa-miR-125a-3p	hsa-miR-134-5p	hsa-miR-301a-5p	hsa-miR-222-5p	hsa-miR-501-5p
hsa_circ_0006646	hsa-miR-125a-3p	hsa-miR-134-5p	hsa-miR-301a-5p	hsa-miR-758-3p	hsa-miR-137
hsa_circ_0006060	hsa-miR-328-3p	hsa-miR-636	hsa-miR-1271-3p	hsa-miR-661	hsa-miR-222-5p
hsa_circ_0001849	hsa-miR-627-5p
hsa_circ_0002702	hsa-miR-1296-3p	hsa-miR-762	hsa-miR-604	hsa-miR-149-5p	hsa-miR-766-3p
hsa_circ_0002191	hsa-miR-298	hsa-miR-423-5p	hsa-miR-377-5p	hsa-miR-1301-3p	hsa-miR-320a
hsa_circ_0087855	hsa-miR-138-5p	hsa-miR-325	hsa-miR-593-3p	hsa-miR-512-3p	hsa-miR-766-5p
hsa_circ_0008812	hsa-miR-138-5p	hsa-miR-325	hsa-miR-593-3p	hsa-miR-512-3p	hsa-miR-766-5p
hsa_circ_0006174	hsa-miR-138-5p	hsa-miR-325	hsa-miR-593-3p	hsa-miR-512-3p	hsa-miR-766-5p
hsa_circ_0088353	hsa-miR-23b-5p	hsa-miR-518c-5p	hsa-miR-193a-5p	hsa-miR-516b-5p	hsa-miR-7-5p
hsa_circ_0001888	hsa-miR-374a-5p	hsa-miR-627-3p	hsa-miR-367-3p	hsa-miR-34a-3p	hsa-miR-362-5p
hsa_circ_0088777	hsa-miR-758-5p	hsa-miR-138-5p	hsa-miR-661	hsa-miR-103a-2-5p	hsa-miR-635
hsa_circ_0006088	hsa-miR-149-5p	hsa-miR-9-5p	hsa-miR-29b-1-5p	hsa-miR-642a-5p	hsa-miR-608
hsa_circ_0089153	hsa-miR-608	hsa-miR-185-3p	hsa-miR-653-3p	hsa-miR-377-5p	hsa-miR-298
hsa_circ_0089727	hsa-miR-103a-2-5p	hsa-miR-640	hsa-miR-526b-5p	hsa-miR-345-5p	hsa-miR-516b-3p
hsa_circ_0091710	hsa-miR-197-3p	hsa-miR-149-5p	hsa-miR-888-5p	hsa-miR-145-3p	hsa-miR-92a-1-5p
hsa_circ_0092363	hsa-miR-149-3p	hsa-miR-186-3p	hsa-miR-597-5p	hsa-miR-642a-3p	hsa-miR-122-5p
hsa_circ_0092315	hsa-miR-658	hsa-miR-494-3p	hsa-miR-675-5p	hsa-miR-604	hsa-miR-361-3p
hsa_circ_0092299	hsa-miR-665	hsa-miR-214-3p	hsa-miR-550a-5p	hsa-miR-550a-3-5p	hsa-miR-33b-3p
hsa_circ_0092298	hsa-miR-615-5p	hsa-miR-874-3p	hsa-miR-337-5p	hsa-miR-345-5p	hsa-miR-191-3p
hsa_circ_0092290	hsa-miR-512-5p	hsa-miR-328-5p	hsa-miR-588	hsa-miR-383-3p	hsa-miR-608
hsa_circ_0092321	hsa-miR-328-5p	hsa-miR-632	hsa-miR-660-3p	hsa-miR-339-5p	hsa-miR-532-3p
Down-regulated circRNAs
circRNA ID	Target miRNAs
hsa_circ_0000549	hsa-miR-545-3p	hsa-miR-424-5p	hsa-miR-149-5p	hsa-miR-15b-5p	hsa-miR-638
hsa_circ_0001707	hsa-miR-22-5p	hsa-miR-22-3p	hsa-miR-599	hsa-miR-138-5p	hsa-miR-20b-3p
hsa_circ_0000775	hsa-miR-671-5p
hsa_circ_0001171	hsa-miR-627-3p	hsa-miR-296-3p	hsa-miR-122-3p	hsa-miR-598-3p	hsa-miR-563
hsa_circ_0001221	hsa-miR-744-3p	hsa-miR-873-5p	hsa-miR-627-5p	hsa-miR-100-3p
hsa_circ_0001525	hsa-let-7i-5p	hsa-let-7g-5p	hsa-miR-619-5p	hsa-let-7f-5p	hsa-miR-98-5p
hsa_circ_0000436	hsa-miR-432-5p	hsa-miR-485-5p	hsa-miR-376c-3p	hsa-miR-890	hsa-miR-665
hsa_circ_0000395	hsa-miR-802	hsa-miR-30c-1-3p	hsa-miR-1-5p	hsa-miR-1468-3p	hsa-miR-100-3p
hsa_circ_0001455	hsa-miR-95-5p	hsa-miR-155-5p	hsa-miR-526b-3p	hsa-miR-1271-3p	hsa-miR-519e-3p
hsa_circ_0000238	hsa-miR-483-5p	hsa-miR-363-5p	hsa-miR-152-5p	hsa-miR-665	hsa-miR-30c-1-3p
hsa_circ_0000507	hsa-miR-769-5p	hsa-miR-153-3p	hsa-miR-449b-3p	hsa-miR-377-3p	hsa-miR-602
hsa_circ_0000077	hsa-miR-619-5p	hsa-miR-30b-3p	hsa-miR-891a-3p	hsa-miR-485-5p	hsa-miR-665
hsa_circ_0001561	hsa-miR-192-5p	hsa-miR-215-5p	hsa-miR-195-5p	hsa-miR-16-5p	hsa-miR-503-5p
hsa_circ_0000851	hsa-miR-619-3p	hsa-miR-200a-5p	hsa-miR-550a-5p	hsa-miR-550a-3-5p
hsa_circ_0001907	hsa-miR-663a	hsa-miR-149-3p	hsa-miR-328-5p	hsa-miR-762	hsa-miR-638
hsa_circ_0009344	hsa-miR-188-3p	hsa-miR-138-5p	hsa-miR-346	hsa-miR-212-3p	hsa-miR-493-3p
hsa_circ_0009361	hsa-miR-141-5p	hsa-miR-582-3p	hsa-miR-484	hsa-miR-660-3p	hsa-miR-22-5p
hsa_circ_0012185	hsa-miR-134-5p	hsa-miR-1298-3p	hsa-miR-203a-5p	hsa-miR-628-5p	hsa-miR-22-5p
hsa_circ_0012265	hsa-miR-138-5p	hsa-miR-296-3p	hsa-miR-627-3p	hsa-miR-214-3p	hsa-miR-150-3p
hsa_circ_0004877	hsa-miR-24-3p	hsa-miR-217	hsa-miR-138-5p	hsa-miR-670-5p	hsa-miR-485-5p
hsa_circ_0012634	hsa-miR-508-5p	hsa-miR-372-5p	hsa-miR-655-5p	hsa-miR-519d-5p	hsa-miR-668-3p
hsa_circ_0004463	hsa-miR-382-5p	hsa-miR-568	hsa-miR-629-3p	hsa-miR-152-5p	hsa-miR-380-3p
hsa_circ_0000105	hsa-miR-382-5p	hsa-miR-605-3p	hsa-miR-335-5p	hsa-miR-761	hsa-miR-149-3p
hsa_circ_0013912	hsa-miR-573	hsa-miR-520g-5p	hsa-miR-877-5p	hsa-miR-27a-3p	hsa-miR-621
hsa_circ_0003039	hsa-miR-181a-2-3p	hsa-miR-345-5p	hsa-miR-607	hsa-miR-873-3p	hsa-miR-219a-1-3p
hsa_circ_0007360	hsa-miR-653-3p	hsa-miR-181b-5p	hsa-miR-873-3p	hsa-miR-762	hsa-miR-335-3p
hsa_circ_0015379	hsa-miR-588	hsa-miR-195-3p	hsa-miR-219a-5p	hsa-miR-514a-5p	hsa-miR-519d-5p
hsa_circ_0006324	hsa-miR-145-5p	hsa-miR-103a-3p	hsa-miR-107	hsa-miR-496	hsa-miR-372-5p
hsa_circ_0015796	hsa-miR-496	hsa-miR-145-5p	hsa-miR-876-3p	hsa-miR-1185-2-3p	hsa-miR-584-3p
hsa_circ_0016201	hsa-miR-424-5p	hsa-miR-15a-5p	hsa-miR-10b-3p	hsa-miR-650	hsa-miR-15b-5p
hsa_circ_0008659	hsa-miR-670-3p	hsa-miR-539-5p	hsa-miR-556-5p	hsa-miR-583	hsa-miR-556-3p
hsa_circ_0009172	hsa-miR-578	hsa-miR-21-3p	hsa-miR-642a-5p	hsa-miR-607	hsa-miR-138-5p
hsa_circ_0002435	hsa-miR-34a-5p	hsa-miR-499a-5p	hsa-miR-146a-5p	hsa-miR-146b-5p	hsa-miR-506-5p
hsa_circ_0020080	hsa-miR-26b-3p	hsa-miR-222-5p	hsa-let-7e-5p	hsa-let-7a-5p	hsa-let-7c-5p
hsa_circ_0020097	hsa-miR-625-3p	hsa-miR-382-5p	hsa-miR-628-5p	hsa-miR-141-5p	hsa-miR-217
hsa_circ_0020174	hsa-miR-497-5p	hsa-miR-223-5p	hsa-miR-15b-5p	hsa-miR-873-3p	hsa-miR-31-5p
hsa_circ_0008896	hsa-miR-30a-3p	hsa-miR-30d-3p	hsa-miR-2113	hsa-miR-30e-3p	hsa-miR-10b-3p
hsa_circ_0020255	hsa-miR-659-3p	hsa-miR-190a-5p	hsa-miR-423-3p	hsa-miR-769-3p	hsa-miR-1224-5p
hsa_circ_0020336	hsa-miR-137	hsa-miR-449c-5p	hsa-miR-431-5p	hsa-miR-192-3p	hsa-miR-146a-3p
hsa_circ_0006430	hsa-miR-103a-2-5p	hsa-miR-455-3p	hsa-miR-517-5p	hsa-miR-558	hsa-miR-19b-1-5p
hsa_circ_0020934	hsa-miR-1301-3p	hsa-miR-215-3p	hsa-miR-493-3p	hsa-miR-608	hsa-miR-670-3p
hsa_circ_0021535	hsa-miR-95-5p	hsa-miR-513a-3p	hsa-miR-610	hsa-miR-15a-5p	hsa-miR-2113
hsa_circ_0022249	hsa-miR-510-5p	hsa-miR-30b-3p	hsa-miR-570-3p	hsa-miR-143-5p	hsa-miR-185-5p
hsa_circ_0022983	hsa-miR-765	hsa-miR-484	hsa-miR-7-5p	hsa-miR-497-5p	hsa-miR-15a-5p
hsa_circ_0023404	hsa-miR-636	hsa-miR-665	hsa-miR-217	hsa-miR-136-5p	hsa-miR-646
hsa_circ_0007767	hsa-miR-627-3p	hsa-miR-539-5p	hsa-let-7i-5p	hsa-miR-190b	hsa-miR-98-5p
hsa_circ_0024162	hsa-let-7g-3p	hsa-miR-127-5p	hsa-miR-1468-3p	hsa-miR-183-5p	hsa-miR-891a-3p
hsa_circ_0002881	hsa-miR-215-3p	hsa-miR-1264	hsa-miR-148b-5p	hsa-miR-377-3p	hsa-miR-412-3p
hsa_circ_0000375	hsa-miR-150-5p	hsa-miR-670-3p	hsa-miR-1301-3p	hsa-miR-762	hsa-miR-185-3p
hsa_circ_0025711	hsa-miR-765	hsa-miR-206	hsa-miR-1-3p	hsa-miR-149-3p	hsa-miR-651-3p
hsa_circ_0007478	hsa-miR-412-3p	hsa-miR-651-3p	hsa-miR-765	hsa-miR-487a-3p	hsa-miR-619-3p
hsa_circ_0025822	hsa-miR-767-3p	hsa-miR-103a-2-5p	hsa-miR-520e	hsa-miR-526b-3p	hsa-miR-373-3p
hsa_circ_0025887	hsa-miR-648	hsa-miR-767-3p	hsa-miR-199a-5p	hsa-miR-492	hsa-miR-199b-5p
hsa_circ_0028173	hsa-miR-640	hsa-miR-29b-1-5p	hsa-miR-508-5p	hsa-miR-598-3p	hsa-miR-145-5p
hsa_circ_0029605	hsa-miR-22-5p	hsa-miR-218-2-3p	hsa-miR-203a-5p	hsa-miR-214-3p	hsa-miR-26a-2-3p
hsa_circ_0029961	hsa-miR-562	hsa-miR-424-5p	hsa-miR-15b-5p	hsa-miR-16-5p	hsa-miR-15a-5p
hsa_circ_0004711	hsa-miR-541-5p	hsa-miR-876-5p	hsa-miR-29b-2-5p	hsa-miR-140-5p	hsa-miR-659-5p
hsa_circ_0030292	hsa-miR-185-3p	hsa-miR-660-3p	hsa-miR-608	hsa-miR-494-5p	hsa-miR-486-3p
hsa_circ_0030724	hsa-miR-2113	hsa-miR-187-5p	hsa-miR-551b-5p	hsa-miR-558	hsa-miR-455-5p
hsa_circ_0030741	hsa-miR-21-3p	hsa-miR-655-3p	hsa-miR-568	hsa-miR-188-5p	hsa-miR-382-5p
hsa_circ_0031027	hsa-miR-139-3p	hsa-miR-143-3p	hsa-miR-876-5p	hsa-miR-641	hsa-miR-619-3p
hsa_circ_0031258	hsa-miR-501-5p	hsa-miR-759	hsa-miR-216a-5p	hsa-miR-152-5p	hsa-miR-506-5p
hsa_circ_0031554	hsa-miR-320b	hsa-miR-320a	hsa-miR-320c	hsa-miR-128-3p	hsa-miR-585-5p
hsa_circ_0031897	hsa-miR-561-3p	hsa-miR-545-3p	hsa-miR-504-5p	hsa-miR-450b-5p	hsa-miR-335-5p
hsa_circ_0004781	hsa-miR-338-3p	hsa-miR-524-5p	hsa-miR-570-3p	hsa-miR-9-5p	hsa-miR-520d-3p
hsa_circ_0035381	hsa-miR-124-5p	hsa-miR-624-5p	hsa-miR-802	hsa-miR-302d-3p	hsa-miR-9-5p
hsa_circ_0005327	hsa-miR-324-5p	hsa-miR-330-3p	hsa-miR-889-5p	hsa-miR-127-3p	hsa-miR-320a
hsa_circ_0005745	hsa-miR-589-3p	hsa-miR-103a-2-5p	hsa-miR-15b-3p	hsa-miR-627-3p	hsa-miR-587
hsa_circ_0004200	hsa-miR-28-5p	hsa-miR-646	hsa-miR-708-5p	hsa-miR-892b	hsa-miR-452-3p
hsa_circ_0037409	hsa-miR-891a-3p	hsa-miR-769-5p	hsa-miR-26b-3p	hsa-miR-449c-5p	hsa-miR-654-5p
hsa_circ_0005627	hsa-miR-605-5p	hsa-miR-188-3p	hsa-miR-660-3p	hsa-miR-514a-5p	hsa-miR-335-5p
hsa_circ_0040039	hsa-miR-424-5p	hsa-miR-15b-5p	hsa-miR-16-5p	hsa-miR-195-5p	hsa-miR-15a-5p
hsa_circ_0004354	hsa-miR-345-3p	hsa-miR-146b-3p	hsa-miR-16-5p	hsa-miR-195-5p	hsa-miR-874-3p
hsa_circ_0005479	hsa-miR-639	hsa-miR-513a-5p	hsa-miR-509-5p	hsa-miR-19b-2-5p	hsa-miR-19b-1-5p
hsa_circ_0041517	hsa-miR-136-5p	hsa-miR-654-3p	hsa-miR-146a-3p	hsa-miR-514a-5p	hsa-miR-378a-3p
hsa_circ_0003505	hsa-miR-141-5p	hsa-miR-625-5p	hsa-miR-143-3p	hsa-miR-124-5p	hsa-miR-191-3p
hsa_circ_0043278	hsa-miR-103a-2-5p	hsa-miR-455-3p	hsa-miR-302c-3p	hsa-miR-520d-3p	hsa-miR-302b-3p
hsa_circ_0006220	hsa-miR-302c-3p	hsa-miR-520d-3p	hsa-miR-302b-3p	hsa-miR-302d-3p	hsa-miR-197-5p
hsa_circ_0043812	hsa-miR-561-3p	hsa-miR-140-3p	hsa-miR-34c-5p	hsa-miR-22-3p	hsa-miR-153-5p
hsa_circ_0002069	hsa-miR-106b-3p	hsa-miR-545-5p	hsa-miR-766-5p	hsa-miR-660-3p	hsa-miR-625-5p
hsa_circ_0044436	hsa-miR-22-5p	hsa-miR-503-3p	hsa-miR-524-3p	hsa-miR-525-3p	hsa-miR-548c-3p
hsa_circ_0044603	hsa-miR-214-3p	hsa-miR-185-5p	hsa-miR-432-5p	hsa-miR-761	hsa-miR-323a-5p
hsa_circ_0046188	hsa-miR-520g-3p	hsa-miR-520h	hsa-miR-17-3p	hsa-miR-422a	hsa-miR-764
hsa_circ_0046290	hsa-miR-146a-3p	hsa-miR-185-5p	hsa-miR-593-5p	hsa-miR-657	hsa-miR-527
hsa_circ_0046419	hsa-miR-212-5p	hsa-miR-424-5p	hsa-miR-1468-3p	hsa-miR-2113	hsa-miR-762
hsa_circ_0000824	hsa-miR-26a-1-3p	hsa-miR-140-5p	hsa-miR-877-3p	hsa-miR-1301-3p	hsa-miR-34a-5p
hsa_circ_0047151	hsa-miR-642a-3p	hsa-miR-299-3p	hsa-miR-145-5p	hsa-miR-632	hsa-miR-346
hsa_circ_0047378	hsa-miR-670-3p	hsa-miR-19a-5p	hsa-miR-640	hsa-miR-1301-3p	hsa-miR-19b-1-5p
hsa_circ_0047398	hsa-miR-152-5p	hsa-miR-22-5p	hsa-miR-92a-1-5p	hsa-miR-759	hsa-miR-208a-5p
hsa_circ_0007535	hsa-miR-630	hsa-miR-410-5p	hsa-miR-452-3p	hsa-miR-452-5p	hsa-miR-518c-5p
hsa_circ_0047585	hsa-miR-761	hsa-miR-569	hsa-miR-190b	hsa-miR-214-3p	hsa-miR-490-3p
hsa_circ_0047841	hsa-miR-500a-5p	hsa-miR-362-5p	hsa-miR-141-5p	hsa-miR-215-3p	hsa-miR-335-5p
hsa_circ_0049138	hsa-miR-493-3p	hsa-miR-665	hsa-miR-219a-2-3p	hsa-miR-21-3p
hsa_circ_0003215	hsa-miR-668-5p	hsa-miR-412-3p	hsa-miR-100-3p	hsa-miR-298	hsa-miR-651-5p
hsa_circ_0004066	hsa-miR-877-3p	hsa-miR-185-3p	hsa-miR-486-3p	hsa-miR-761	hsa-miR-328-5p
hsa_circ_0050867	hsa-miR-662	hsa-miR-660-3p	hsa-miR-651-5p	hsa-miR-671-3p	hsa-miR-132-5p
hsa_circ_0000977	hsa-miR-452-5p	hsa-miR-874-3p	hsa-miR-218-1-3p	hsa-miR-767-5p	hsa-miR-218-2-3p
hsa_circ_0052877	hsa-miR-376c-3p	hsa-miR-562	hsa-miR-802	hsa-miR-576-5p	hsa-miR-203a-5p
hsa_circ_0008911	hsa-miR-146a-3p	hsa-let-7f-2-3p	hsa-miR-612	hsa-miR-1301-3p	hsa-miR-593-3p
hsa_circ_0053317	hsa-miR-320b	hsa-miR-320a	hsa-miR-320c	hsa-miR-424-5p	hsa-miR-875-3p
hsa_circ_0005695	hsa-miR-670-3p	hsa-miR-449c-5p	hsa-miR-146b-5p	hsa-miR-409-3p	hsa-miR-505-5p
hsa_circ_0003578	hsa-miR-383-3p	hsa-miR-146b-5p	hsa-miR-182-5p	hsa-miR-146a-5p	hsa-miR-17-3p
hsa_circ_0054033	hsa-miR-515-5p	hsa-miR-449c-3p	hsa-miR-519e-5p	hsa-miR-205-5p	hsa-miR-588
hsa_circ_0000993	hsa-miR-195-5p	hsa-miR-15b-5p	hsa-miR-16-5p	hsa-miR-497-5p	hsa-miR-15a-5p
hsa_circ_0054598	hsa-miR-708-5p	hsa-miR-484	hsa-miR-653-5p	hsa-miR-181b-3p	hsa-miR-567
hsa_circ_0004699	hsa-miR-125a-3p	hsa-miR-449c-5p	hsa-miR-139-3p	hsa-miR-518c-5p	hsa-miR-153-3p
hsa_circ_0055630	hsa-miR-511-5p	hsa-miR-485-5p	hsa-miR-574-5p	hsa-miR-539-5p	hsa-miR-198
hsa_circ_0055734	hsa-miR-501-5p	hsa-miR-19b-3p	hsa-miR-19a-3p	hsa-miR-548d-5p	hsa-miR-545-3p
hsa_circ_0001055	hsa-miR-296-3p	hsa-miR-661	hsa-miR-130b-5p	hsa-miR-152-5p	hsa-miR-632
hsa_circ_0057328	hsa-miR-29b-1-5p	hsa-miR-372-5p	hsa-miR-382-3p	hsa-miR-548a-3p	hsa-miR-153-5p
hsa_circ_0057552	hsa-miR-335-3p	hsa-miR-580-3p	hsa-miR-130b-5p	hsa-miR-302a-3p	hsa-miR-653-3p
hsa_circ_0007422	hsa-miR-328-3p	hsa-miR-301a-5p	hsa-miR-330-5p	hsa-miR-329-5p	hsa-miR-494-5p
hsa_circ_0003915	hsa-miR-30c-1-3p	hsa-miR-9-5p	hsa-miR-661	hsa-miR-1264	hsa-miR-628-5p
hsa_circ_0005265	hsa-miR-103a-2-5p	hsa-miR-152-5p	hsa-miR-582-3p	hsa-miR-26b-3p	hsa-miR-140-5p
hsa_circ_0006117	hsa-miR-152-5p	hsa-miR-582-3p	hsa-miR-26b-3p	hsa-miR-140-5p	hsa-miR-96-5p
hsa_circ_0007888	hsa-miR-877-5p	hsa-miR-422a	hsa-miR-524-3p	hsa-miR-651-3p	hsa-miR-624-5p
hsa_circ_0004816	hsa-miR-330-5p	hsa-miR-449b-5p	hsa-miR-449a	hsa-miR-194-5p	hsa-miR-34c-5p
hsa_circ_0060194	hsa-miR-670-3p	hsa-miR-500a-5p	hsa-miR-583	hsa-miR-662	hsa-miR-570-5p
hsa_circ_0060262	hsa-miR-432-3p	hsa-miR-516b-5p	hsa-miR-449b-3p	hsa-miR-650	hsa-miR-24-3p
hsa_circ_0060733	hsa-miR-330-3p	hsa-miR-155-5p	hsa-miR-330-5p	hsa-miR-146a-3p	hsa-miR-15a-3p
hsa_circ_0063331	hsa-miR-605-5p	hsa-miR-372-5p	hsa-miR-371a-5p	hsa-miR-93-5p	hsa-miR-889-5p
hsa_circ_0004795	hsa-miR-30d-3p	hsa-miR-145-3p	hsa-miR-335-3p	hsa-miR-105-5p	hsa-miR-22-5p
hsa_circ_0064288	hsa-miR-574-5p	hsa-miR-708-5p	hsa-miR-519e-3p	hsa-miR-17-3p	hsa-miR-515-3p
hsa_circ_0005028	hsa-miR-139-5p	hsa-miR-203a-5p	hsa-miR-129-1-3p	hsa-miR-129-2-3p	hsa-miR-876-3p
hsa_circ_0064924	hsa-miR-586	hsa-miR-29b-1-5p	hsa-miR-212-5p	hsa-miR-221-3p	hsa-miR-105-3p
hsa_circ_0065173	hsa-miR-627-3p	hsa-miR-544a	hsa-miR-130b-5p	hsa-miR-22-5p	hsa-miR-335-3p
hsa_circ_0066380	hsa-miR-221-5p	hsa-miR-329-5p	hsa-miR-1271-3p	hsa-miR-765	hsa-miR-582-3p
hsa_circ_0003266	hsa-miR-761	hsa-miR-126-5p	hsa-miR-616-5p	hsa-miR-608	hsa-miR-503-5p
hsa_circ_0001320	hsa-miR-370-3p	hsa-miR-558	hsa-miR-127-5p	hsa-miR-93-3p	hsa-miR-17-3p
hsa_circ_0067159	hsa-miR-497-5p	hsa-miR-15b-5p	hsa-miR-15a-5p	hsa-miR-195-5p	hsa-miR-20b-3p
hsa_circ_0068462	hsa-miR-224-5p	hsa-miR-668-5p	hsa-miR-520h	hsa-miR-520g-3p	hsa-miR-548a-3p
hsa_circ_0068610	hsa-miR-619-5p	hsa-miR-130a-5p	hsa-miR-103a-3p	hsa-miR-107	hsa-miR-33a-5p
hsa_circ_0068631	hsa-miR-22-5p	hsa-miR-218-2-3p	hsa-miR-544a	hsa-miR-758-3p	hsa-miR-615-3p
hsa_circ_0005873	hsa-miR-544a	hsa-miR-624-3p	hsa-miR-141-3p	hsa-miR-758-5p	hsa-miR-92b-5p
hsa_circ_0070133	hsa-miR-1301-3p	hsa-miR-302d-3p	hsa-miR-143-5p	hsa-miR-514a-3p	hsa-miR-302c-3p
hsa_circ_0007324	hsa-miR-548d-3p	hsa-miR-489-3p	hsa-miR-145-5p	hsa-miR-29a-5p	hsa-miR-520g-5p
hsa_circ_0007540	hsa-miR-518c-5p	hsa-miR-512-5p	hsa-miR-551b-5p	hsa-miR-583	hsa-miR-626
hsa_circ_0008903	hsa-miR-26b-5p	hsa-miR-197-3p	hsa-miR-26a-5p	hsa-miR-433-3p	hsa-miR-9-3p
hsa_circ_0071869	hsa-miR-22-3p	hsa-miR-582-5p	hsa-miR-493-3p	hsa-miR-338-5p	hsa-miR-195-5p
hsa_circ_0071989	hsa-miR-877-3p	hsa-miR-103a-2-5p	hsa-miR-432-5p	hsa-miR-338-3p	hsa-miR-370-3p
hsa_circ_0002512	hsa-miR-607	hsa-miR-589-3p	hsa-miR-605-5p	hsa-miR-550a-5p	hsa-miR-550a-3-5p
hsa_circ_0072665	hsa-miR-766-3p	hsa-miR-136-5p	hsa-miR-373-3p	hsa-miR-302c-3p	hsa-miR-138-5p
hsa_circ_0007158	hsa-miR-583	hsa-miR-185-5p	hsa-miR-519c-3p	hsa-miR-106b-5p	hsa-miR-20b-5p
hsa_circ_0075413	hsa-miR-221-5p	hsa-miR-592	hsa-miR-597-5p	hsa-miR-190b
hsa_circ_0075736	hsa-miR-16-2-3p	hsa-miR-129-5p	hsa-miR-33a-5p	hsa-miR-582-3p	hsa-miR-16-1-3p
hsa_circ_0003738	hsa-miR-122-3p	hsa-miR-490-5p	hsa-miR-92a-2-5p	hsa-miR-562	hsa-miR-302c-3p
hsa_circ_0004136	hsa-miR-508-5p	hsa-miR-502-5p	hsa-miR-99a-5p	hsa-miR-10b-3p	hsa-miR-519d-5p
hsa_circ_0007874	hsa-miR-199a-5p	hsa-miR-544a	hsa-miR-29b-1-5p	hsa-miR-204-5p	hsa-miR-876-5p
hsa_circ_0077526	hsa-miR-338-3p	hsa-miR-539-3p	hsa-miR-653-3p	hsa-miR-485-5p	hsa-miR-670-3p
hsa_circ_0077527	hsa-miR-491-3p	hsa-miR-338-3p	hsa-miR-17-3p	hsa-miR-124-3p	hsa-miR-539-3p
hsa_circ_0004712	hsa-miR-455-3p	hsa-let-7g-5p	hsa-miR-876-3p	hsa-miR-661	hsa-miR-323a-5p
hsa_circ_0004381	hsa-miR-892b	hsa-miR-619-5p	hsa-miR-185-5p	hsa-miR-149-5p	hsa-miR-647
hsa_circ_0078486	hsa-miR-493-5p	hsa-miR-30c-1-3p	hsa-miR-100-3p	hsa-miR-302b-5p	hsa-miR-218-1-3p
hsa_circ_0079375	hsa-miR-29b-2-5p	hsa-miR-1271-3p	hsa-miR-125b-2-3p	hsa-miR-499a-3p	hsa-miR-623
hsa_circ_0079440	hsa-miR-670-3p	hsa-miR-495-5p	hsa-miR-103a-2-5p	hsa-miR-623	hsa-miR-20a-3p
hsa_circ_0079480	hsa-miR-346	hsa-miR-654-3p	hsa-miR-377-3p	hsa-miR-142-5p	hsa-miR-539-3p
hsa_circ_0081873	hsa-miR-298	hsa-miR-562	hsa-miR-486-3p	hsa-miR-510-3p	hsa-miR-509-5p
hsa_circ_0082142	hsa-miR-891a-3p	hsa-miR-140-3p	hsa-miR-31-3p	hsa-miR-130a-5p	hsa-miR-371a-5p
hsa_circ_0082306	hsa-miR-492	hsa-miR-744-3p	hsa-miR-188-3p	hsa-miR-1301-3p	hsa-miR-660-3p
hsa_circ_0082452	hsa-miR-493-5p	hsa-miR-20a-3p	hsa-miR-1185-5p	hsa-miR-762	hsa-miR-433-5p
hsa_circ_0082582	hsa-miR-29a-5p	hsa-miR-29b-1-5p	hsa-miR-367-5p	hsa-miR-27a-3p	hsa-miR-27b-3p
hsa_circ_0082628	hsa-miR-302b-3p	hsa-miR-373-3p	hsa-miR-302c-3p	hsa-miR-520d-3p	hsa-miR-520a-3p
hsa_circ_0083294	hsa-miR-145-5p	hsa-miR-96-5p	hsa-miR-769-5p	hsa-miR-212-5p	hsa-miR-20b-3p
hsa_circ_0002754	hsa-miR-374a-3p	hsa-miR-541-5p	hsa-miR-383-3p	hsa-miR-501-5p	hsa-miR-145-5p
hsa_circ_0002003	hsa-miR-377-3p	hsa-miR-891b	hsa-miR-511-5p	hsa-miR-596	hsa-miR-767-3p
hsa_circ_0084501	hsa-miR-548a-3p	hsa-miR-106b-3p	hsa-miR-199a-5p	hsa-miR-653-5p	hsa-miR-627-3p
hsa_circ_0005231	hsa-miR-22-5p	hsa-miR-29a-5p	hsa-miR-627-3p	hsa-miR-532-5p	hsa-miR-188-3p
hsa_circ_0085458	hsa-miR-208a-3p	hsa-miR-28-5p	hsa-miR-330-5p	hsa-miR-511-5p	hsa-miR-335-3p
hsa_circ_0008305	hsa-miR-545-5p	hsa-miR-381-5p	hsa-miR-147a	hsa-miR-429	hsa-miR-200b-3p
hsa_circ_0007367	hsa-miR-370-3p	hsa-miR-608	hsa-miR-571	hsa-miR-1224-5p	hsa-let-7c-5p
hsa_circ_0087641	hsa-miR-136-5p	hsa-miR-103a-3p	hsa-miR-107	hsa-miR-581	hsa-miR-605-3p
hsa_circ_0087890	hsa-miR-567	hsa-miR-183-5p	hsa-miR-653-3p	hsa-miR-652-3p	hsa-let-7f-1-3p
hsa_circ_0087905	hsa-miR-653-3p	hsa-miR-577	hsa-miR-214-3p	hsa-miR-130b-3p	hsa-miR-130a-3p
hsa_circ_0008131	hsa-miR-381-5p	hsa-miR-328-3p	hsa-miR-18a-5p	hsa-let-7e-5p	hsa-let-7c-5p
hsa_circ_0091223	hsa-miR-345-3p	hsa-miR-432-3p	hsa-miR-135b-5p	hsa-miR-135a-5p	hsa-miR-571
hsa_circ_0092340	hsa-miR-612	hsa-let-7e-5p	hsa-miR-661	hsa-miR-665	hsa-miR-101-5p
hsa_circ_0092342	hsa-miR-1298-3p	hsa-miR-612	hsa-miR-204-3p	hsa-miR-20b-3p	hsa-miR-135a-3p
hsa_circ_0092372	hsa-miR-147a	hsa-miR-485-5p	hsa-miR-670-5p	hsa-miR-198	hsa-miR-525-5p
hsa_circ_0092306	hsa-miR-197-3p	hsa-miR-619-5p	hsa-miR-339-5p	hsa-miR-216a-5p	hsa-miR-660-3p
hsa_circ_0092305	hsa-miR-149-3p	hsa-miR-30b-3p	hsa-miR-501-3p	hsa-miR-185-3p	hsa-miR-324-3p
hsa_circ_0092288	hsa-miR-432-3p	hsa-miR-609	hsa-miR-612	hsa-miR-222-5p	hsa-miR-501-5p
hsa_circ_0092276	hsa-miR-149-5p	hsa-miR-892b	hsa-miR-431-3p	hsa-miR-516a-3p	hsa-miR-516b-3p
hsa_circ_0092328	hsa-miR-18b-5p	hsa-miR-18a-5p	hsa-miR-452-3p	hsa-miR-639	hsa-miR-670-3p
hsa_circ_0001946, CDR1as, ciRS-7	hsa-miR-7-5p	hsa-miR-139-3p	hsa-miR-30c-1-3p	hsa-miR-641	hsa-miR-671-5p
