# Supplementary material for: Screening differential circular RNA expression profiles reveals the regulatory role of circTCF25-miR-103a-3p/miR-107-CDK6 pathway in bladder carcinoma
Source: Sci Rep. 2016 Aug 3;6:30919. doi: 10.1038/srep30919 (PMC4971518; doi:10.1038/srep30919)
Supplement: Supplementary Table S2 [file srep30919-s3.xls]

## Sheet: Sheet1
Screening differential circular RNA expression profiles reveals the regulatory role of circTCF25-miR-103a-3p/miR-107-CDK6 pathway in bladder carcinoma
Zhenyu Zhong, Mengxin Lv & Junxia Chen
Supplementary Table S2. DAVID Annotation for the miR-103a-3p and miR-107 targeted genes in Pathways in cancer.
Category	Term	Count	%	PValue	Genes	List Total	Pop Hits	Pop Total	Fold Enrichment	Bonferroni	Benjamini	FDR
GOTERM_BP_FAT	GO:0008284~positive regulation of cell proliferation	7	53.8462	6.26261e-07	HIF1A, BCL2, VEGFA, ITGA2, CDK6, FGF2, ARNT	13	414	13528	17.5949	0.000524669	0.000524669	0.000967168
GOTERM_BP_FAT	GO:0030335~positive regulation of cell migration	5	38.4615	8.32242e-07	HIF1A, BCL2, VEGFA, ITGA2, FGF2	13	89	13528	58.4615	0.000697176	0.000348649	0.00128527
GOTERM_BP_FAT	GO:0040017~positive regulation of locomotion	5	38.4615	1.22601e-06	HIF1A, BCL2, VEGFA, ITGA2, FGF2	13	98	13528	53.0926	0.00102687	0.000342408	0.00189339
GOTERM_BP_FAT	GO:0051272~positive regulation of cell motion	5	38.4615	1.22601e-06	HIF1A, BCL2, VEGFA, ITGA2, FGF2	13	98	13528	53.0926	0.00102687	0.000342408	0.00189339
GOTERM_BP_FAT	GO:0042127~regulation of cell proliferation	8	61.5385	1.34486e-06	HIF1A, BCL2, VEGFA, ITGA2, CDK6, AXIN2, FGF2, ARNT	13	787	13528	10.578	0.00112636	0.000281708	0.00207692
GOTERM_BP_FAT	GO:0032844~regulation of homeostatic process	5	38.4615	2.24762e-06	HIF1A, BCL2, VEGFA, CDK6, ARNT	13	114	13528	45.641	0.00188174	0.000376631	0.00347108
GOTERM_BP_FAT	GO:0010604~positive regulation of macromolecule metabolic process	8	61.5385	2.38959e-06	CCNE1, HIF1A, BCL2, VEGFA, ITGA2, FGF2, ARNT, RAD51	13	857	13528	9.71403	0.00200048	0.000333691	0.00369033
GOTERM_BP_FAT	GO:0001666~response to hypoxia	5	38.4615	4.28419e-06	HIF1A, BCL2, VEGFA, ITGA2, ARNT	13	134	13528	38.8289	0.00358372	0.000512748	0.00661613
GOTERM_BP_FAT	GO:0070482~response to oxygen levels	5	38.4615	5.2464e-06	HIF1A, BCL2, VEGFA, ITGA2, ARNT	13	141	13528	36.9013	0.00438684	0.00054941	0.00810202
GOTERM_BP_FAT	GO:0030334~regulation of cell migration	5	38.4615	1.07609e-05	HIF1A, BCL2, VEGFA, ITGA2, FGF2	13	169	13528	30.7874	0.00897714	0.00100146	0.0166174
GOTERM_BP_FAT	GO:0030949~positive regulation of vascular endothelial growth factor receptor signaling pathway	3	23.0769	1.51108e-05	HIF1A, VEGFA, ARNT	13	7	13528	445.978	0.0125831	0.00126549	0.023334
GOTERM_BP_FAT	GO:0040012~regulation of locomotion	5	38.4615	1.7808e-05	HIF1A, BCL2, VEGFA, ITGA2, FGF2	13	192	13528	27.0994	0.0148124	0.00135574	0.0274984
GOTERM_BP_FAT	GO:0051270~regulation of cell motion	5	38.4615	1.81762e-05	HIF1A, BCL2, VEGFA, ITGA2, FGF2	13	193	13528	26.9589	0.0151164	0.00126851	0.0280669
GOTERM_BP_FAT	GO:0030947~regulation of vascular endothelial growth factor receptor signaling pathway	3	23.0769	2.58787e-05	HIF1A, VEGFA, ARNT	13	9	13528	346.872	0.0214532	0.00166681	0.0399586
GOTERM_BP_FAT	GO:0045597~positive regulation of cell differentiation	5	38.4615	3.55875e-05	CCNE1, HIF1A, BCL2, FGF2, ARNT	13	229	13528	22.7209	0.0293826	0.00212794	0.0549458
GOTERM_BP_FAT	GO:0051240~positive regulation of multicellular organismal process	5	38.4615	4.5615e-05	HIF1A, BCL2, ITGA2, FGF2, ARNT	13	244	13528	21.3241	0.0375049	0.00254517	0.0704229
GOTERM_BP_FAT	GO:0048534~hemopoietic or lymphoid organ development	5	38.4615	5.84497e-05	CRKL, BCL2, WNT3A, VEGFA, CDK6	13	260	13528	20.0118	0.047802	0.00305671	0.0902294
GOTERM_BP_FAT	GO:0002520~immune system development	5	38.4615	7.37541e-05	CRKL, BCL2, WNT3A, VEGFA, CDK6	13	276	13528	18.8517	0.0599368	0.00362918	0.113842
GOTERM_BP_FAT	GO:0001938~positive regulation of endothelial cell proliferation	3	23.0769	7.52566e-05	HIF1A, VEGFA, ARNT	13	15	13528	208.123	0.0611198	0.00349762	0.11616
GOTERM_BP_FAT	GO:0051094~positive regulation of developmental process	5	38.4615	7.58545e-05	CCNE1, HIF1A, BCL2, FGF2, ARNT	13	278	13528	18.7161	0.0615902	0.00334012	0.117083
GOTERM_MF_FAT	GO:0046983~protein dimerization activity	6	46.1538	7.72299e-05	HIF1A, BCL2, VEGFA, RUNX1T1, ITGA2, ARNT	13	542	12983	11.0556	0.00746359	0.00746359	0.0851952
GOTERM_BP_FAT	GO:0060249~anatomical structure homeostasis	4	30.7692	9.77208e-05	HIF1A, BCL2, VEGFA, ITGA2	13	106	13528	39.2685	0.0786304	0.00408633	0.15081
GOTERM_BP_FAT	GO:0045646~regulation of erythrocyte differentiation	3	23.0769	0.000109498	HIF1A, CDK6, ARNT	13	18	13528	173.436	0.0876796	0.00436018	0.16897
GOTERM_BP_FAT	GO:0045935~positive regulation of nucleobase, nucleoside, nucleotide and nucleic acid metabolic process	6	46.1538	0.000124161	CCNE1, HIF1A, VEGFA, FGF2, ARNT, RAD51	13	624	13528	10.0059	0.0988227	0.00471853	0.191577
GOTERM_BP_FAT	GO:0051173~positive regulation of nitrogen compound metabolic process	6	46.1538	0.000144158	CCNE1, HIF1A, VEGFA, FGF2, ARNT, RAD51	13	644	13528	9.69517	0.1138	0.00523897	0.2224
GOTERM_BP_FAT	GO:0010557~positive regulation of macromolecule biosynthetic process	6	46.1538	0.000155048	CCNE1, HIF1A, VEGFA, ITGA2, FGF2, ARNT	13	654	13528	9.54693	0.121852	0.00539953	0.239181
GOTERM_BP_FAT	GO:0031328~positive regulation of cellular biosynthetic process	6	46.1538	0.000192895	CCNE1, HIF1A, VEGFA, ITGA2, FGF2, ARNT	13	685	13528	9.11488	0.149271	0.00644561	0.297485
GOTERM_BP_FAT	GO:0048732~gland development	4	30.7692	0.00020019	CRKL, BCL2, WNT3A, ITGA2	13	135	13528	30.833	0.154457	0.00643216	0.308719
GOTERM_BP_FAT	GO:0009891~positive regulation of biosynthetic process	6	46.1538	0.000206511	CCNE1, HIF1A, VEGFA, ITGA2, FGF2, ARNT	13	695	13528	8.98373	0.158925	0.00638966	0.318453
GOTERM_BP_FAT	GO:0001936~regulation of endothelial cell proliferation	3	23.0769	0.000352531	HIF1A, VEGFA, ARNT	13	32	13528	97.5577	0.255821	0.0104971	0.543052
GOTERM_BP_FAT	GO:0048568~embryonic organ development	4	30.7692	0.000408389	HIF1A, WNT3A, VEGFA, ARNT	13	172	13528	24.2004	0.289865	0.0117341	0.628843
SP_PIR_KEYWORDS	cyclin	3	23.0769	0.000429855	CCNE1, RUNX1T1, CDK6	13	50	19235	88.7769	0.0296479	0.0296479	0.44397
KEGG_PATHWAY	hsa05211:Renal cell carcinoma	4	30.7692	0.000502923	CRKL, HIF1A, VEGFA, ARNT	13	70	5085	22.3516	0.0194277	0.00976152	0.456426
GOTERM_BP_FAT	GO:0001541~ovarian follicle development	3	23.0769	0.000580234	CCNE1, BCL2, VEGFA	13	41	13528	76.1426	0.38515	0.0160819	0.892346
GOTERM_BP_FAT	GO:0045893~positive regulation of transcription, DNA-dependent	5	38.4615	0.00060293	CCNE1, HIF1A, VEGFA, FGF2, ARNT	13	477	13528	10.9079	0.39674	0.0161713	0.927097
GOTERM_BP_FAT	GO:0051254~positive regulation of RNA metabolic process	5	38.4615	0.000622272	CCNE1, HIF1A, VEGFA, FGF2, ARNT	13	481	13528	10.8172	0.406446	0.0161687	0.956706
GOTERM_MF_FAT	GO:0046982~protein heterodimerization activity	4	30.7692	0.000801425	HIF1A, BCL2, ITGA2, ARNT	13	208	12983	19.2056	0.0748223	0.0381384	0.880877
GOTERM_BP_FAT	GO:0035295~tube development	4	30.7692	0.000837465	BCL2, WNT3A, VEGFA, FGF2	13	220	13528	18.9203	0.504451	0.0210507	1.28556
KEGG_PATHWAY	hsa05222:Small cell lung cancer	4	30.7692	0.000859204	CCNE1, BCL2, ITGA2, CDK6	13	84	5085	18.6264	0.0329677	0.0111122	0.778644
GOTERM_BP_FAT	GO:0030097~hemopoiesis	4	30.7692	0.00102648	BCL2, WNT3A, VEGFA, CDK6	13	236	13528	17.6375	0.577106	0.0249951	1.57356
GOTERM_BP_FAT	GO:0045941~positive regulation of transcription	5	38.4615	0.0011321	CCNE1, HIF1A, VEGFA, FGF2, ARNT	13	564	13528	9.22531	0.612965	0.0267567	1.73416
GOTERM_BP_FAT	GO:0001568~blood vessel development	4	30.7692	0.00114381	CRKL, HIF1A, VEGFA, FGF2	13	245	13528	16.9896	0.616748	0.0262889	1.75194
GOTERM_BP_FAT	GO:0033554~cellular response to stress	5	38.4615	0.00114718	CRKL, HIF1A, BCL2, ARNT, RAD51	13	566	13528	9.19272	0.617829	0.025662	1.75706
GOTERM_BP_FAT	GO:0001944~vasculature development	4	30.7692	0.00122658	CRKL, HIF1A, VEGFA, FGF2	13	251	13528	16.5835	0.64246	0.026703	1.8776
GOTERM_BP_FAT	GO:0010628~positive regulation of gene expression	5	38.4615	0.00126483	CCNE1, HIF1A, VEGFA, FGF2, ARNT	13	581	13528	8.95538	0.653752	0.0268284	1.93561
GOTERM_BP_FAT	GO:0022602~ovulation cycle process	3	23.0769	0.0013243	CCNE1, BCL2, VEGFA	13	62	13528	50.3524	0.670605	0.0273806	2.02575
GOTERM_BP_FAT	GO:0001894~tissue homeostasis	3	23.0769	0.00136705	BCL2, VEGFA, ITGA2	13	63	13528	49.5531	0.682211	0.0275729	2.0905
GOTERM_BP_FAT	GO:0008585~female gonad development	3	23.0769	0.00141045	CCNE1, BCL2, VEGFA	13	64	13528	48.7788	0.693578	0.0277688	2.15619
GOTERM_BP_FAT	GO:0007389~pattern specification process	4	30.7692	0.00146565	CRKL, WNT3A, VEGFA, AXIN2	13	267	13528	15.5897	0.70745	0.0281795	2.2397
GOTERM_BP_FAT	GO:0033273~response to vitamin	3	23.0769	0.00149922	CCNE1, BCL2, ITGA2	13	66	13528	47.3007	0.715577	0.0281704	2.29044
GOTERM_BP_FAT	GO:0042698~ovulation cycle	3	23.0769	0.00154459	CCNE1, BCL2, VEGFA	13	67	13528	46.5947	0.726203	0.0283756	2.35898
GOTERM_BP_FAT	GO:0046545~development of primary female sexual characteristics	3	23.0769	0.00163729	CCNE1, BCL2, VEGFA	13	69	13528	45.2441	0.746698	0.0294104	2.49888
GOTERM_BP_FAT	GO:0046660~female sex differentiation	3	23.0769	0.00163729	CCNE1, BCL2, VEGFA	13	69	13528	45.2441	0.746698	0.0294104	2.49888
GOTERM_BP_FAT	GO:0045637~regulation of myeloid cell differentiation	3	23.0769	0.00168461	HIF1A, CDK6, ARNT	13	70	13528	44.5978	0.756563	0.0296142	2.57023
GOTERM_BP_FAT	GO:0050678~regulation of epithelial cell proliferation	3	23.0769	0.00173259	VEGFA, CDK6, FGF2	13	71	13528	43.9697	0.766172	0.0298206	2.64252
GOTERM_BP_FAT	GO:0030278~regulation of ossification	3	23.0769	0.00208654	BCL2, CDK6, AXIN2	13	78	13528	40.0237	0.826286	0.0350908	3.17426
GOTERM_MF_FAT	GO:0042802~identical protein binding	5	38.4615	0.00210781	BCL2, VEGFA, RUNX1T1, ITGA2, RAD51	13	640	12983	7.80228	0.185086	0.0659491	2.30166
GOTERM_BP_FAT	GO:0048871~multicellular organismal homeostasis	3	23.0769	0.00247196	BCL2, VEGFA, ITGA2	13	85	13528	36.7276	0.874326	0.0406327	3.75019
GOTERM_BP_FAT	GO:0042789~mRNA transcription from RNA polymerase II promoter	2	15.3846	0.00265898	HIF1A, ARNT	13	3	13528	693.744	0.8926	0.0428058	4.02851
GOTERM_BP_FAT	GO:0010647~positive regulation of cell communication	4	30.7692	0.00266361	HIF1A, VEGFA, ITGA2, ARNT	13	329	13528	12.6519	0.893016	0.0420717	4.03538
GOTERM_BP_FAT	GO:0043009~chordate embryonic development	4	30.7692	0.0027099	HIF1A, WNT3A, AXIN2, ARNT	13	331	13528	12.5754	0.897098	0.0419978	4.10415
BIOCARTA	h_vegfPathway:VEGF, Hypoxia, and Angiogenesis	3	23.0769	0.00274783	HIF1A, VEGFA, ARNT	9	15	1437	31.9333	0.0918144	0.0918144	2.40782
BIOCARTA	h_hifPathway:Hypoxia-Inducible Factor in the Cardiovascular System	3	23.0769	0.00274783	HIF1A, VEGFA, ARNT	9	15	1437	31.9333	0.0918144	0.0918144	2.40782
GOTERM_BP_FAT	GO:0009792~embryonic development ending in birth or egg hatching	4	30.7692	0.00278028	HIF1A, WNT3A, AXIN2, ARNT	13	334	13528	12.4625	0.903007	0.0422858	4.20861
GOTERM_BP_FAT	GO:0008285~negative regulation of cell proliferation	4	30.7692	0.00346546	BCL2, CDK6, AXIN2, FGF2	13	361	13528	11.5304	0.945475	0.0515182	5.22003
GOTERM_BP_FAT	GO:0043619~regulation of transcription from RNA polymerase II promoter in response to oxidative stress	2	15.3846	0.00354387	HIF1A, ARNT	13	4	13528	520.308	0.948955	0.0517392	5.33514
GOTERM_BP_FAT	GO:0046886~positive regulation of hormone biosynthetic process	2	15.3846	0.00354387	HIF1A, ARNT	13	4	13528	520.308	0.948955	0.0517392	5.33514
GOTERM_BP_FAT	GO:0032352~positive regulation of hormone metabolic process	2	15.3846	0.00354387	HIF1A, ARNT	13	4	13528	520.308	0.948955	0.0517392	5.33514
GOTERM_BP_FAT	GO:0051329~interphase of mitotic cell cycle	3	23.0769	0.00360519	CCNE1, BCL2, CDK6	13	103	13528	30.3092	0.95152	0.0517134	5.42508
GOTERM_BP_FAT	GO:0045944~positive regulation of transcription from RNA polymerase II promoter	4	30.7692	0.00374344	HIF1A, VEGFA, FGF2, ARNT	13	371	13528	11.2196	0.956842	0.0527458	5.62752
GOTERM_BP_FAT	GO:0051325~interphase	3	23.0769	0.00381368	CCNE1, BCL2, CDK6	13	106	13528	29.4514	0.959318	0.0528244	5.73023
GOTERM_BP_FAT	GO:0008406~gonad development	3	23.0769	0.00424724	CCNE1, BCL2, VEGFA	13	112	13528	27.8736	0.971753	0.0577137	6.36186
GOTERM_BP_FAT	GO:0043618~regulation of transcription from RNA polymerase II promoter in response to stress	2	15.3846	0.00442804	HIF1A, ARNT	13	5	13528	416.246	0.97574	0.0591449	6.62408
GOTERM_BP_FAT	GO:0043620~regulation of transcription in response to stress	2	15.3846	0.00442804	HIF1A, ARNT	13	5	13528	416.246	0.97574	0.0591449	6.62408
GOTERM_BP_FAT	GO:0014070~response to organic cyclic substance	3	23.0769	0.00493864	CCNE1, BCL2, ITGA2	13	121	13528	25.8004	0.984217	0.0647268	7.36094
GOTERM_BP_FAT	GO:0022403~cell cycle phase	4	30.7692	0.00509454	CCNE1, BCL2, CDK6, RAD51	13	414	13528	10.0543	0.986159	0.0656822	7.58484
GOTERM_BP_FAT	GO:0014911~positive regulation of smooth muscle cell migration	2	15.3846	0.00531149	BCL2, ITGA2	13	6	13528	346.872	0.988471	0.0673568	7.89557
GOTERM_BP_FAT	GO:0010634~positive regulation of epithelial cell migration	2	15.3846	0.00531149	HIF1A, ITGA2	13	6	13528	346.872	0.988471	0.0673568	7.89557
GOTERM_BP_FAT	GO:0009299~mRNA transcription	2	15.3846	0.00531149	HIF1A, ARNT	13	6	13528	346.872	0.988471	0.0673568	7.89557
GOTERM_BP_FAT	GO:0048608~reproductive structure development	3	23.0769	0.00534381	CCNE1, BCL2, VEGFA	13	126	13528	24.7766	0.988781	0.0667469	7.94179
GOTERM_BP_FAT	GO:0035239~tube morphogenesis	3	23.0769	0.00542664	BCL2, WNT3A, VEGFA	13	127	13528	24.5815	0.989537	0.0667569	8.06011
GOTERM_BP_FAT	GO:0045137~development of primary sexual characteristics	3	23.0769	0.00542664	CCNE1, BCL2, VEGFA	13	127	13528	24.5815	0.989537	0.0667569	8.06011
GOTERM_BP_FAT	GO:0048511~rhythmic process	3	23.0769	0.00551006	CCNE1, BCL2, VEGFA	13	128	13528	24.3894	0.990247	0.0667736	8.17913
GOTERM_BP_FAT	GO:0008283~cell proliferation	4	30.7692	0.00588714	BCL2, WNT3A, VEGFA, ITGA2	13	436	13528	9.54693	0.992902	0.0701804	8.71533
GOTERM_BP_FAT	GO:0046668~regulation of retinal cell programmed cell death	2	15.3846	0.00619421	BCL2, FGF2	13	7	13528	297.319	0.994521	0.0726853	9.14983
GOTERM_BP_FAT	GO:0010632~regulation of epithelial cell migration	2	15.3846	0.00619421	HIF1A, ITGA2	13	7	13528	297.319	0.994521	0.0726853	9.14983
GOTERM_BP_FAT	GO:0045821~positive regulation of glycolysis	2	15.3846	0.00619421	HIF1A, ARNT	13	7	13528	297.319	0.994521	0.0726853	9.14983
GOTERM_BP_FAT	GO:0030155~regulation of cell adhesion	3	23.0769	0.00628749	BCL2, ITGA2, CDK6	13	137	13528	22.7872	0.994936	0.0727276	9.28143
GOTERM_BP_FAT	GO:0045165~cell fate commitment	3	23.0769	0.00646672	BCL2, WNT3A, FGF2	13	139	13528	22.4593	0.995646	0.073715	9.53379
GOTERM_BP_FAT	GO:0007584~response to nutrient	3	23.0769	0.00655721	CCNE1, BCL2, ITGA2	13	140	13528	22.2989	0.995966	0.0737119	9.66095
GOTERM_BP_FAT	GO:0009952~anterior/posterior pattern formation	3	23.0769	0.00655721	CRKL, WNT3A, AXIN2	13	140	13528	22.2989	0.995966	0.0737119	9.66095
GOTERM_BP_FAT	GO:0010575~positive regulation vascular endothelial growth factor production	2	15.3846	0.00707623	HIF1A, ARNT	13	8	13528	260.154	0.997397	0.0782857	10.3871
GOTERM_BP_FAT	GO:0046885~regulation of hormone biosynthetic process	2	15.3846	0.00707623	HIF1A, ARNT	13	8	13528	260.154	0.997397	0.0782857	10.3871
GOTERM_BP_FAT	GO:0001525~angiogenesis	3	23.0769	0.00730204	HIF1A, VEGFA, FGF2	13	148	13528	21.0936	0.997848	0.0796434	10.7013
GOTERM_BP_FAT	GO:0007548~sex differentiation	3	23.0769	0.00759087	CCNE1, BCL2, VEGFA	13	151	13528	20.6745	0.998314	0.0816153	11.1017
GOTERM_BP_FAT	GO:0051098~regulation of binding	3	23.0769	0.00778629	BCL2, RUNX1T1, ITGA2	13	153	13528	20.4042	0.998571	0.0825802	11.3717
GOTERM_BP_FAT	GO:0010574~regulation of vascular endothelial growth factor production	2	15.3846	0.00795752	HIF1A, ARNT	13	9	13528	231.248	0.998763	0.0832762	11.6076
GOTERM_BP_FAT	GO:0043536~positive regulation of blood vessel endothelial cell migration	2	15.3846	0.00795752	VEGFA, FGF2	13	9	13528	231.248	0.998763	0.0832762	11.6076
GOTERM_BP_FAT	GO:0014074~response to purine	2	15.3846	0.00883809	CCNE1, BCL2	13	10	13528	208.123	0.999412	0.090968	12.8116
GOTERM_BP_FAT	GO:0006979~response to oxidative stress	3	23.0769	0.00890174	HIF1A, BCL2, ARNT	13	164	13528	19.0356	0.999443	0.0904896	12.898
GOTERM_BP_FAT	GO:0043085~positive regulation of catalytic activity	4	30.7692	0.00958338	HIF1A, BCL2, ITGA2, FGF2	13	520	13528	8.00473	0.999687	0.0959494	13.8186
GOTERM_BP_FAT	GO:0045648~positive regulation of erythrocyte differentiation	2	15.3846	0.00971795	HIF1A, ARNT	13	11	13528	189.203	0.999721	0.0960946	13.9993
SP_PIR_KEYWORDS	phosphoprotein	10	76.9231	0.00993798	CCNE1, CRKL, HIF1A, BCL2, RUNX1T1, ITGA2, CDK6, AXIN2, ARNT, RAD51	13	7263	19235	2.0372	0.502987	0.295008	9.82014
GOTERM_BP_FAT	GO:0009611~response to wounding	4	30.7692	0.0100969	HIF1A, BCL2, ITGA2, FGF2	13	530	13528	7.8537	0.999797	0.0985132	14.5061
GOTERM_BP_FAT	GO:0001701~in utero embryonic development	3	23.0769	0.010196	HIF1A, WNT3A, ARNT	13	176	13528	17.7378	0.999814	0.0982975	14.6381
KEGG_PATHWAY	hsa04510:Focal adhesion	4	30.7692	0.0102768	CRKL, BCL2, VEGFA, ITGA2	13	201	5085	7.78416	0.331599	0.095811	8.96625
GOTERM_MF_FAT	GO:0008134~transcription factor binding	4	30.7692	0.0103333	CCNE1, HIF1A, BCL2, ARNT	13	513	12983	7.78707	0.634887	0.222667	10.8303
GOTERM_BP_FAT	GO:0032350~regulation of hormone metabolic process	2	15.3846	0.0105971	HIF1A, ARNT	13	12	13528	173.436	0.999867	0.10083	15.1708
GOTERM_BP_FAT	GO:0006110~regulation of glycolysis	2	15.3846	0.0105971	HIF1A, ARNT	13	12	13528	173.436	0.999867	0.10083	15.1708
GOTERM_BP_FAT	GO:0014910~regulation of smooth muscle cell migration	2	15.3846	0.0105971	BCL2, ITGA2	13	12	13528	173.436	0.999867	0.10083	15.1708
SP_PIR_KEYWORDS	developmental protein	4	30.7692	0.0110676	WNT3A, VEGFA, AXIN2, FGF2	13	779	19235	7.59751	0.541158	0.228704	10.8793
GOTERM_BP_FAT	GO:0010595~positive regulation of endothelial cell migration	2	15.3846	0.0114755	VEGFA, FGF2	13	13	13528	160.095	0.999937	0.107554	16.3265
INTERPRO	IPR013655:PAS fold-3	2	15.3846	0.011825	HIF1A, ARNT	12	18	16659	154.25	0.467653	0.467653	10.9577
UP_SEQ_FEATURE	domain:PAS 1	2	15.3846	0.0118674	HIF1A, ARNT	13	19	19113	154.761	0.610595	0.610595	11.8917
UP_SEQ_FEATURE	domain:PAS 2	2	15.3846	0.0118674	HIF1A, ARNT	13	19	19113	154.761	0.610595	0.610595	11.8917
KEGG_PATHWAY	hsa05212:Pancreatic cancer	3	23.0769	0.011906	VEGFA, CDK6, RAD51	13	72	5085	16.2981	0.373196	0.0891929	10.32
GOTERM_BP_FAT	GO:0042060~wound healing	3	23.0769	0.011925	HIF1A, ITGA2, FGF2	13	191	13528	16.3447	0.999957	0.110324	16.9121
GOTERM_BP_FAT	GO:0022402~cell cycle process	4	30.7692	0.0120219	CCNE1, BCL2, CDK6, RAD51	13	565	13528	7.36719	0.99996	0.109969	17.0379
GOTERM_BP_FAT	GO:0045668~negative regulation of osteoblast differentiation	2	15.3846	0.0123532	CDK6, AXIN2	13	14	13528	148.659	0.99997	0.111632	17.4666
GOTERM_BP_FAT	GO:0003002~regionalization	3	23.0769	0.0126506	CRKL, WNT3A, AXIN2	13	197	13528	15.8469	0.999977	0.112968	17.8494
GOTERM_BP_FAT	GO:0031667~response to nutrient levels	3	23.0769	0.0126506	CCNE1, BCL2, ITGA2	13	197	13528	15.8469	0.999977	0.112968	17.8494
GOTERM_BP_FAT	GO:0002687~positive regulation of leukocyte migration	2	15.3846	0.0132302	VEGFA, ITGA2	13	15	13528	138.749	0.999986	0.116629	18.5912
GOTERM_BP_FAT	GO:0044093~positive regulation of molecular function	4	30.7692	0.0132736	HIF1A, BCL2, ITGA2, FGF2	13	586	13528	7.10318	0.999986	0.115782	18.6463
GOTERM_BP_FAT	GO:0006355~regulation of transcription, DNA-dependent	6	46.1538	0.0137172	CCNE1, HIF1A, VEGFA, RUNX1T1, FGF2, ARNT	13	1773	13528	3.52154	0.999991	0.118218	19.2094
GOTERM_BP_FAT	GO:0043470~regulation of carbohydrate catabolic process	2	15.3846	0.0141065	HIF1A, ARNT	13	16	13528	130.077	0.999993	0.12016	19.7005
GOTERM_BP_FAT	GO:0043471~regulation of cellular carbohydrate catabolic process	2	15.3846	0.0141065	HIF1A, ARNT	13	16	13528	130.077	0.999993	0.12016	19.7005
GOTERM_BP_FAT	GO:0043535~regulation of blood vessel endothelial cell migration	2	15.3846	0.0141065	VEGFA, FGF2	13	16	13528	130.077	0.999993	0.12016	19.7005
GOTERM_BP_FAT	GO:0051412~response to corticosterone stimulus	2	15.3846	0.0141065	CCNE1, BCL2	13	16	13528	130.077	0.999993	0.12016	19.7005
GOTERM_BP_FAT	GO:0010608~posttranscriptional regulation of gene expression	3	23.0769	0.0144177	BCL2, VEGFA, ITGA2	13	211	13528	14.7955	0.999995	0.121437	20.091
GOTERM_BP_FAT	GO:0048514~blood vessel morphogenesis	3	23.0769	0.0144177	HIF1A, VEGFA, FGF2	13	211	13528	14.7955	0.999995	0.121437	20.091
GOTERM_BP_FAT	GO:0051252~regulation of RNA metabolic process	6	46.1538	0.0150506	CCNE1, HIF1A, VEGFA, RUNX1T1, FGF2, ARNT	13	1813	13528	3.44385	0.999997	0.12521	20.8799
GOTERM_BP_FAT	GO:0042493~response to drug	3	23.0769	0.0150736	CCNE1, BCL2, ITGA2	13	216	13528	14.453	0.999997	0.124169	20.9084
GOTERM_BP_FAT	GO:0009991~response to extracellular stimulus	3	23.0769	0.0156077	CCNE1, BCL2, ITGA2	13	220	13528	14.1902	0.999998	0.127071	21.5681
UP_SEQ_FEATURE	domain:PAC	2	15.3846	0.016207	HIF1A, ARNT	13	26	19113	113.095	0.724961	0.475559	15.9096
GOTERM_BP_FAT	GO:0010907~positive regulation of glucose metabolic process	2	15.3846	0.0167311	HIF1A, ARNT	13	19	13528	109.538	0.999999	0.134353	22.9391
GOTERM_BP_FAT	GO:0050926~regulation of positive chemotaxis	2	15.3846	0.0167311	VEGFA, ITGA2	13	19	13528	109.538	0.999999	0.134353	22.9391
GOTERM_BP_FAT	GO:0050927~positive regulation of positive chemotaxis	2	15.3846	0.0167311	VEGFA, ITGA2	13	19	13528	109.538	0.999999	0.134353	22.9391
GOTERM_BP_FAT	GO:0007423~sensory organ development	3	23.0769	0.0168391	BCL2, WNT3A, VEGFA	13	229	13528	13.6325	0.999999	0.133896	23.0697
INTERPRO	IPR001610:PAC motif	2	15.3846	0.0170396	HIF1A, ARNT	12	26	16659	106.788	0.597831	0.365832	15.4375
GOTERM_BP_FAT	GO:0032270~positive regulation of cellular protein metabolic process	3	23.0769	0.0173995	BCL2, ITGA2, FGF2	13	233	13528	13.3985	1	0.136785	23.7441
GOTERM_BP_FAT	GO:0010676~positive regulation of cellular carbohydrate metabolic process	2	15.3846	0.0176045	HIF1A, ARNT	13	20	13528	104.062	1	0.137022	23.9895
GOTERM_BP_FAT	GO:0002685~regulation of leukocyte migration	2	15.3846	0.0176045	VEGFA, ITGA2	13	20	13528	104.062	1	0.137022	23.9895
GOTERM_BP_FAT	GO:0051385~response to mineralocorticoid stimulus	2	15.3846	0.0176045	CCNE1, BCL2	13	20	13528	104.062	1	0.137022	23.9895
GOTERM_BP_FAT	GO:0045913~positive regulation of carbohydrate metabolic process	2	15.3846	0.0176045	HIF1A, ARNT	13	20	13528	104.062	1	0.137022	23.9895
GOTERM_BP_FAT	GO:0032845~negative regulation of homeostatic process	2	15.3846	0.0184773	BCL2, VEGFA	13	21	13528	99.1062	1	0.142062	25.0257
GOTERM_BP_FAT	GO:0051247~positive regulation of protein metabolic process	3	23.0769	0.0188355	BCL2, ITGA2, FGF2	13	243	13528	12.8471	1	0.143333	25.4472
GOTERM_BP_FAT	GO:0000904~cell morphogenesis involved in differentiation	3	23.0769	0.0189818	HIF1A, BCL2, WNT3A	13	244	13528	12.7945	1	0.143088	25.6187
SP_PIR_KEYWORDS	cell cycle control	2	15.3846	0.0191747	CCNE1, CDK6	13	31	19235	95.4591	0.74212	0.287386	18.1571
GOTERM_BP_FAT	GO:0048538~thymus development	2	15.3846	0.0193493	CRKL, BCL2	13	22	13528	94.6014	1	0.144389	26.0478
GOTERM_BP_FAT	GO:0001892~embryonic placenta development	2	15.3846	0.0210912	HIF1A, ARNT	13	24	13528	86.7179	1	0.155088	28.0506
INTERPRO	IPR000014:PAS	2	15.3846	0.0215819	HIF1A, ARNT	12	33	16659	84.1364	0.685372	0.319859	19.1738
GOTERM_BP_FAT	GO:0003006~reproductive developmental process	3	23.0769	0.0216989	CCNE1, BCL2, VEGFA	13	262	13528	11.9154	1	0.157862	28.7374
GOTERM_BP_FAT	GO:0010594~regulation of endothelial cell migration	2	15.3846	0.021961	VEGFA, FGF2	13	25	13528	83.2492	1	0.158274	29.0317
GOTERM_BP_FAT	GO:0045766~positive regulation of angiogenesis	2	15.3846	0.0228302	HIF1A, FGF2	13	26	13528	80.0473	1	0.162685	29.9995
GOTERM_BP_FAT	GO:0006357~regulation of transcription from RNA polymerase II promoter	4	30.7692	0.0236206	HIF1A, VEGFA, FGF2, ARNT	13	727	13528	5.72553	1	0.166486	30.8688
GOTERM_BP_FAT	GO:0001952~regulation of cell-matrix adhesion	2	15.3846	0.0236987	BCL2, CDK6	13	27	13528	77.0826	1	0.165622	30.9542
SP_PIR_KEYWORDS	mitogen	2	15.3846	0.024068	VEGFA, FGF2	13	39	19235	75.8777	0.818293	0.288993	22.2856
GOTERM_MF_FAT	GO:0050840~extracellular matrix binding	2	15.3846	0.0246826	VEGFA, ITGA2	13	27	12983	73.9772	0.911456	0.384211	24.104
GOTERM_BP_FAT	GO:0043393~regulation of protein binding	2	15.3846	0.0254335	BCL2, ITGA2	13	29	13528	71.7666	1	0.175319	32.8248
GOTERM_BP_FAT	GO:0050921~positive regulation of chemotaxis	2	15.3846	0.0254335	VEGFA, ITGA2	13	29	13528	71.7666	1	0.175319	32.8248
GOTERM_BP_FAT	GO:0042592~homeostatic process	4	30.7692	0.025726	HIF1A, BCL2, VEGFA, ITGA2	13	751	13528	5.54256	1	0.175748	33.1355
GOTERM_BP_FAT	GO:0043467~regulation of generation of precursor metabolites and energy	2	15.3846	0.0262998	HIF1A, ARNT	13	30	13528	69.3744	1	0.177918	33.7411
GOTERM_BP_FAT	GO:0051301~cell division	3	23.0769	0.027078	CCNE1, WNT3A, CDK6	13	295	13528	10.5825	1	0.181299	34.5542
GOTERM_BP_FAT	GO:0009967~positive regulation of signal transduction	3	23.0769	0.027078	HIF1A, VEGFA, ARNT	13	295	13528	10.5825	1	0.181299	34.5542
GOTERM_BP_FAT	GO:0050920~regulation of chemotaxis	2	15.3846	0.0271655	VEGFA, ITGA2	13	31	13528	67.1365	1	0.180419	34.645
GOTERM_BP_FAT	GO:0048661~positive regulation of smooth muscle cell proliferation	2	15.3846	0.0271655	VEGFA, ITGA2	13	31	13528	67.1365	1	0.180419	34.645
BBID	83.Growth_factors_Survival_factors_Mitogens	2	15.3846	0.027933	BCL2, CDK6	2	10	358	35.8	0.288206	0.288206	16.6623
GOTERM_BP_FAT	GO:0007049~cell cycle	4	30.7692	0.0280271	CCNE1, BCL2, CDK6, RAD51	13	776	13528	5.364	1	0.184218	35.5333
GOTERM_BP_FAT	GO:0045639~positive regulation of myeloid cell differentiation	2	15.3846	0.0288946	HIF1A, ARNT	13	33	13528	63.0676	1	0.187975	36.4162
GOTERM_BP_FAT	GO:0001756~somitogenesis	2	15.3846	0.0297582	WNT3A, AXIN2	13	34	13528	61.2127	1	0.191633	37.2838
GOTERM_BP_FAT	GO:0048520~positive regulation of behavior	2	15.3846	0.0297582	VEGFA, ITGA2	13	34	13528	61.2127	1	0.191633	37.2838
GOTERM_BP_FAT	GO:0010906~regulation of glucose metabolic process	2	15.3846	0.030621	HIF1A, ARNT	13	35	13528	59.4637	1	0.195214	38.1396
SMART	SM00086:PAC	2	15.3846	0.0310709	HIF1A, ARNT	12	26	9079	58.1987	0.433427	0.433427	20.7581
GOTERM_BP_FAT	GO:0031331~positive regulation of cellular catabolic process	2	15.3846	0.0314831	HIF1A, ARNT	13	36	13528	57.812	1	0.198721	38.9838
UP_SEQ_FEATURE	mutagenesis site	5	38.4615	0.0319994	HIF1A, BCL2, RUNX1T1, ITGA2, RAD51	13	2045	19113	3.5947	0.923409	0.575323	29.1702
GOTERM_BP_FAT	GO:0010675~regulation of cellular carbohydrate metabolic process	2	15.3846	0.0332052	HIF1A, ARNT	13	38	13528	54.7692	1	0.207018	40.638
GOTERM_BP_FAT	GO:0006109~regulation of carbohydrate metabolic process	2	15.3846	0.0340652	HIF1A, ARNT	13	39	13528	53.3649	1	0.210324	41.4483
GOTERM_BP_FAT	GO:0051781~positive regulation of cell division	2	15.3846	0.0340652	VEGFA, FGF2	13	39	13528	53.3649	1	0.210324	41.4483
GOTERM_BP_FAT	GO:0048666~neuron development	3	23.0769	0.0350081	BCL2, WNT3A, VEGFA	13	339	13528	9.20899	1	0.214023	42.3247
GOTERM_MF_FAT	GO:0003705~RNA polymerase II transcription factor activity, enhancer binding	2	15.3846	0.0354723	HIF1A, ARNT	13	39	12983	51.215	0.969903	0.442274	32.8722
GOTERM_BP_FAT	GO:0050679~positive regulation of epithelial cell proliferation	2	15.3846	0.0357832	VEGFA, FGF2	13	41	13528	50.7617	1	0.216738	43.036
GOTERM_MF_FAT	GO:0042803~protein homodimerization activity	3	23.0769	0.0367327	BCL2, VEGFA, RUNX1T1	13	334	12983	8.97029	0.973488	0.404643	33.8339
GOTERM_BP_FAT	GO:0034599~cellular response to oxidative stress	2	15.3846	0.0374983	HIF1A, ARNT	13	43	13528	48.4007	1	0.224455	44.5809
GOTERM_BP_FAT	GO:0045667~regulation of osteoblast differentiation	2	15.3846	0.0374983	CDK6, AXIN2	13	43	13528	48.4007	1	0.224455	44.5809
GOTERM_BP_FAT	GO:0000902~cell morphogenesis	3	23.0769	0.0382915	HIF1A, BCL2, WNT3A	13	356	13528	8.76923	1	0.227117	45.282
SMART	SM00091:PAS	2	15.3846	0.0392849	HIF1A, ARNT	12	33	9079	45.8535	0.513925	0.302809	25.5781
SP_PIR_KEYWORDS	heparin-binding	2	15.3846	0.039817	VEGFA, FGF2	13	65	19235	45.5266	0.941819	0.377513	34.3282
GOTERM_BP_FAT	GO:0010810~regulation of cell-substrate adhesion	2	15.3846	0.0400657	BCL2, CDK6	13	46	13528	45.2441	1	0.234866	46.8204
GOTERM_BP_FAT	GO:0048660~regulation of smooth muscle cell proliferation	2	15.3846	0.0400657	VEGFA, ITGA2	13	46	13528	45.2441	1	0.234866	46.8204
GOTERM_BP_FAT	GO:0050795~regulation of behavior	2	15.3846	0.0400657	VEGFA, ITGA2	13	46	13528	45.2441	1	0.234866	46.8204
SP_PIR_KEYWORDS	angiogenesis	2	15.3846	0.0404181	VEGFA, FGF2	13	66	19235	44.8368	0.944314	0.338057	34.7524
GOTERM_BP_FAT	GO:0009725~response to hormone stimulus	3	23.0769	0.0404784	CCNE1, BCL2, ITGA2	13	367	13528	8.50639	1	0.235416	47.1724
GOTERM_BP_FAT	GO:0051302~regulation of cell division	2	15.3846	0.0409201	VEGFA, FGF2	13	47	13528	44.2815	1	0.236106	47.5468
GOTERM_BP_FAT	GO:0000278~mitotic cell cycle	3	23.0769	0.0410832	CCNE1, BCL2, CDK6	13	370	13528	8.43742	1	0.235366	47.6843
GOTERM_BP_FAT	GO:0035282~segmentation	2	15.3846	0.0417738	WNT3A, AXIN2	13	48	13528	43.359	1	0.237307	48.2632
GOTERM_MF_FAT	GO:0030528~transcription regulator activity	5	38.4615	0.0421022	CCNE1, HIF1A, BCL2, RUNX1T1, ARNT	13	1512	12983	3.30255	0.984584	0.406398	37.7922
GOTERM_BP_FAT	GO:0009896~positive regulation of catabolic process	2	15.3846	0.0426269	HIF1A, ARNT	13	49	13528	42.4741	1	0.240028	48.9699
GOTERM_BP_FAT	GO:0016202~regulation of striated muscle tissue development	2	15.3846	0.0434792	BCL2, FGF2	13	50	13528	41.6246	1	0.2427	49.6671
GOTERM_BP_FAT	GO:0014031~mesenchymal cell development	2	15.3846	0.0443308	HIF1A, BCL2	13	51	13528	40.8084	1	0.245323	50.3547
GOTERM_BP_FAT	GO:0048762~mesenchymal cell differentiation	2	15.3846	0.0443308	HIF1A, BCL2	13	51	13528	40.8084	1	0.245323	50.3547
GOTERM_BP_FAT	GO:0048634~regulation of muscle development	2	15.3846	0.0443308	BCL2, FGF2	13	51	13528	40.8084	1	0.245323	50.3547
GOTERM_BP_FAT	GO:0060485~mesenchyme development	2	15.3846	0.0451817	HIF1A, BCL2	13	52	13528	40.0237	1	0.247899	51.033
GOTERM_BP_FAT	GO:0001889~liver development	2	15.3846	0.046032	CCNE1, ITGA2	13	53	13528	39.2685	1	0.250429	51.7021
GOTERM_BP_FAT	GO:0032989~cellular component morphogenesis	3	23.0769	0.0466833	HIF1A, BCL2, WNT3A	13	397	13528	7.86359	1	0.251971	52.2088
GOTERM_BP_FAT	GO:0009719~response to endogenous stimulus	3	23.0769	0.0483956	CCNE1, BCL2, ITGA2	13	405	13528	7.70826	1	0.258487	53.5175
GOTERM_BP_FAT	GO:0048771~tissue remodeling	2	15.3846	0.0485785	HIF1A, VEGFA	13	56	13528	37.1648	1	0.257756	53.6553
GOTERM_BP_FAT	GO:0000082~G1/S transition of mitotic cell cycle	2	15.3846	0.0485785	CCNE1, BCL2	13	56	13528	37.1648	1	0.257756	53.6553
GOTERM_BP_FAT	GO:0030336~negative regulation of cell migration	2	15.3846	0.049426	BCL2, FGF2	13	57	13528	36.5128	1	0.260114	54.2887
GOTERM_BP_FAT	GO:0001890~placenta development	2	15.3846	0.0519643	HIF1A, ARNT	13	60	13528	34.6872	1	0.270151	56.1378
GOTERM_BP_FAT	GO:0045785~positive regulation of cell adhesion	2	15.3846	0.0519643	ITGA2, CDK6	13	60	13528	34.6872	1	0.270151	56.1378
GOTERM_BP_FAT	GO:0031329~regulation of cellular catabolic process	2	15.3846	0.052809	HIF1A, ARNT	13	61	13528	34.1185	1	0.272353	56.7375
GOTERM_BP_FAT	GO:0040013~negative regulation of locomotion	2	15.3846	0.052809	BCL2, FGF2	13	61	13528	34.1185	1	0.272353	56.7375
GOTERM_MF_FAT	GO:0016563~transcription activator activity	3	23.0769	0.053269	CCNE1, BCL2, ARNT	13	410	12983	7.3075	0.995057	0.445661	45.3431
GOTERM_BP_FAT	GO:0030879~mammary gland development	2	15.3846	0.0544963	WNT3A, ITGA2	13	63	13528	33.0354	1	0.278272	57.9125
GOTERM_BP_FAT	GO:0010243~response to organic nitrogen	2	15.3846	0.0544963	CCNE1, ITGA2	13	63	13528	33.0354	1	0.278272	57.9125
GOTERM_BP_FAT	GO:0051271~negative regulation of cell motion	2	15.3846	0.0544963	BCL2, FGF2	13	63	13528	33.0354	1	0.278272	57.9125
GOTERM_BP_FAT	GO:0045765~regulation of angiogenesis	2	15.3846	0.0544963	HIF1A, FGF2	13	63	13528	33.0354	1	0.278272	57.9125
GOTERM_BP_FAT	GO:0045471~response to ethanol	2	15.3846	0.0553389	CCNE1, BCL2	13	64	13528	32.5192	1	0.280365	58.4881
GOTERM_BP_FAT	GO:0032103~positive regulation of response to external stimulus	2	15.3846	0.0553389	VEGFA, ITGA2	13	64	13528	32.5192	1	0.280365	58.4881
GOTERM_BP_FAT	GO:0030182~neuron differentiation	3	23.0769	0.0557042	BCL2, WNT3A, VEGFA	13	438	13528	7.1275	1	0.28034	58.7353
GOTERM_BP_FAT	GO:0042063~gliogenesis	2	15.3846	0.0561809	CDK6, FGF2	13	65	13528	32.0189	1	0.280801	59.0558
GOTERM_BP_FAT	GO:0048754~branching morphogenesis of a tube	2	15.3846	0.0561809	BCL2, VEGFA	13	65	13528	32.0189	1	0.280801	59.0558
GOTERM_BP_FAT	GO:0031099~regeneration	2	15.3846	0.0595418	CCNE1, BCL2	13	69	13528	30.1628	1	0.293611	61.2505
BIOCARTA	h_eponfkbPathway:Erythropoietin mediated neuroprotection through NF-kB	2	15.3846	0.0597647	HIF1A, ARNT	9	11	1437	29.0303	0.884314	0.659874	42.0652
SP_PIR_KEYWORDS	heterodimer	2	15.3846	0.0624161	HIF1A, ITGA2	13	103	19235	28.7304	0.989017	0.431031	48.675
GOTERM_BP_FAT	GO:0045449~regulation of transcription	6	46.1538	0.0626418	CCNE1, HIF1A, VEGFA, RUNX1T1, FGF2, ARNT	13	2601	13528	2.4005	1	0.304988	63.1769
GOTERM_BP_FAT	GO:0001763~morphogenesis of a branching structure	2	15.3846	0.0637275	BCL2, VEGFA	13	74	13528	28.1247	1	0.307796	63.83
GOTERM_BP_FAT	GO:0007498~mesoderm development	2	15.3846	0.0637275	WNT3A, VEGFA	13	74	13528	28.1247	1	0.307796	63.83
GOTERM_BP_FAT	GO:0032268~regulation of cellular protein metabolic process	3	23.0769	0.064106	BCL2, ITGA2, FGF2	13	474	13528	6.58617	1	0.307663	64.0552
GOTERM_BP_FAT	GO:0006928~cell motion	3	23.0769	0.0643455	HIF1A, ITGA2, FGF2	13	475	13528	6.57231	1	0.306965	64.197
GOTERM_CC_FAT	GO:0005615~extracellular space	3	23.0769	0.0647612	WNT3A, VEGFA, FGF2	9	685	12782	6.21995	0.998586	0.998586	52.3034
GOTERM_CC_FAT	GO:0019867~outer membrane	2	15.3846	0.065647	BCL2, ITGA2	9	108	12782	26.3004	0.998712	0.964105	52.8005
GOTERM_BP_FAT	GO:0019220~regulation of phosphate metabolic process	3	23.0769	0.0667579	BCL2, ITGA2, FGF2	13	485	13528	6.4368	1	0.315056	65.5964
GOTERM_BP_FAT	GO:0051174~regulation of phosphorus metabolic process	3	23.0769	0.0667579	BCL2, ITGA2, FGF2	13	485	13528	6.4368	1	0.315056	65.5964
GOTERM_CC_FAT	GO:0042995~cell projection	3	23.0769	0.0667974	HIF1A, ITGA2, CDK6	9	697	12782	6.11286	0.998858	0.895476	53.4392
GOTERM_BP_FAT	GO:0051384~response to glucocorticoid stimulus	2	15.3846	0.0670637	CCNE1, BCL2	13	78	13528	26.6824	1	0.314594	65.7701
GOTERM_BP_FAT	GO:0032504~multicellular organism reproduction	3	23.0769	0.0672442	CCNE1, BCL2, VEGFA	13	487	13528	6.41036	1	0.31364	65.8722
GOTERM_BP_FAT	GO:0048609~reproductive process in a multicellular organism	3	23.0769	0.0672442	CCNE1, BCL2, VEGFA	13	487	13528	6.41036	1	0.31364	65.8722
GOTERM_BP_FAT	GO:0034097~response to cytokine stimulus	2	15.3846	0.0678961	CCNE1, BCL2	13	79	13528	26.3447	1	0.314561	66.2387
UP_SEQ_FEATURE	domain:Helix-loop-helix motif	2	15.3846	0.0692917	HIF1A, ARNT	13	114	19113	25.7935	0.996562	0.757859	53.3041
GOTERM_BP_FAT	GO:0045786~negative regulation of cell cycle	2	15.3846	0.0695588	BCL2, CDK6	13	81	13528	25.6942	1	0.319427	67.1569
GOTERM_BP_FAT	GO:0007166~cell surface receptor linked signal transduction	5	38.4615	0.0704037	WNT3A, VEGFA, ITGA2, AXIN2, FGF2	13	1856	13528	2.80338	1	0.321047	67.6145
INTERPRO	IPR001092:Basic helix-loop-helix dimerisation region bHLH	2	15.3846	0.0727723	HIF1A, ARNT	12	114	16659	24.3553	0.981766	0.632532	52.1531
GOTERM_BP_FAT	GO:0031960~response to corticosteroid stimulus	2	15.3846	0.072876	CCNE1, BCL2	13	85	13528	24.4851	1	0.328877	68.9194
GOTERM_BP_FAT	GO:0048878~chemical homeostasis	3	23.0769	0.0734269	HIF1A, BCL2, VEGFA	13	512	13528	6.09736	1	0.329294	69.2034
SP_PIR_KEYWORDS	wnt signaling pathway	2	15.3846	0.0735318	WNT3A, AXIN2	13	122	19235	24.256	0.995234	0.447903	54.6347
GOTERM_BP_FAT	GO:0043193~positive regulation of gene-specific transcription	2	15.3846	0.0745305	HIF1A, ARNT	13	87	13528	23.9222	1	0.331786	69.765
GOTERM_BP_FAT	GO:0048589~developmental growth	2	15.3846	0.0745305	CCNE1, BCL2	13	87	13528	23.9222	1	0.331786	69.765
GOTERM_BP_FAT	GO:0007160~cell-matrix adhesion	2	15.3846	0.0761823	BCL2, ITGA2	13	89	13528	23.3846	1	0.336282	70.5878
GOTERM_BP_FAT	GO:0001934~positive regulation of protein amino acid phosphorylation	2	15.3846	0.0761823	BCL2, FGF2	13	89	13528	23.3846	1	0.336282	70.5878
GOTERM_BP_FAT	GO:0001819~positive regulation of cytokine production	2	15.3846	0.0770072	HIF1A, ARNT	13	90	13528	23.1248	1	0.33766	70.9908
GOTERM_BP_FAT	GO:0030308~negative regulation of cell growth	2	15.3846	0.078655	BCL2, FGF2	13	92	13528	22.6221	1	0.342029	71.7803
SP_PIR_KEYWORDS	growth factor	2	15.3846	0.0787549	VEGFA, FGF2	13	131	19235	22.5895	0.996792	0.436847	57.2128
GOTERM_BP_FAT	GO:0043583~ear development	2	15.3846	0.0811216	BCL2, WNT3A	13	95	13528	21.9077	1	0.349278	72.9248
GOTERM_MF_FAT	GO:0019899~enzyme binding	3	23.0769	0.0818567	HIF1A, BCL2, AXIN2	13	523	12983	5.72864	0.999747	0.563251	61.0334
GOTERM_BP_FAT	GO:0060627~regulation of vesicle-mediated transport	2	15.3846	0.0819424	ITGA2, FGF2	13	96	13528	21.6795	1	0.350528	73.2959
GOTERM_BP_FAT	GO:0009894~regulation of catabolic process	2	15.3846	0.0819424	HIF1A, ARNT	13	96	13528	21.6795	1	0.350528	73.2959
GOTERM_BP_FAT	GO:0042327~positive regulation of phosphorylation	2	15.3846	0.0827626	BCL2, FGF2	13	97	13528	21.456	1	0.351762	73.662
GOTERM_BP_FAT	GO:0031589~cell-substrate adhesion	2	15.3846	0.0835821	BCL2, ITGA2	13	98	13528	21.237	1	0.352978	74.0231
GOTERM_BP_FAT	GO:0045792~negative regulation of cell size	2	15.3846	0.084401	BCL2, FGF2	13	99	13528	21.0225	1	0.354178	74.3792
GOTERM_BP_FAT	GO:0030324~lung development	2	15.3846	0.084401	VEGFA, FGF2	13	99	13528	21.0225	1	0.354178	74.3792
GOTERM_BP_FAT	GO:0045937~positive regulation of phosphate metabolic process	2	15.3846	0.0852191	BCL2, FGF2	13	100	13528	20.8123	1	0.355362	74.7305
GOTERM_BP_FAT	GO:0010562~positive regulation of phosphorus metabolic process	2	15.3846	0.0852191	BCL2, FGF2	13	100	13528	20.8123	1	0.355362	74.7305
GOTERM_BP_FAT	GO:0048872~homeostasis of number of cells	2	15.3846	0.0852191	BCL2, VEGFA	13	100	13528	20.8123	1	0.355362	74.7305
GOTERM_BP_FAT	GO:0030323~respiratory tube development	2	15.3846	0.0868535	VEGFA, FGF2	13	102	13528	20.4042	1	0.359343	75.4188
KEGG_PATHWAY	hsa04810:Regulation of actin cytoskeleton	3	23.0769	0.0888823	CRKL, ITGA2, FGF2	13	215	5085	5.45796	0.97349	0.453948	57.1084
GOTERM_BP_FAT	GO:0007265~Ras protein signal transduction	2	15.3846	0.0892999	CRKL, FGF2	13	105	13528	19.8212	1	0.366024	76.4165
GOTERM_BP_FAT	GO:0043627~response to estrogen stimulus	2	15.3846	0.0892999	CCNE1, BCL2	13	105	13528	19.8212	1	0.366024	76.4165
GOTERM_BP_FAT	GO:0051789~response to protein stimulus	2	15.3846	0.0909276	BCL2, ITGA2	13	107	13528	19.4508	1	0.369836	77.0591
BIOCARTA	h_p53Pathway:p53 Signaling Pathway	2	15.3846	0.0910271	CCNE1, BCL2	9	17	1437	18.7843	0.964577	0.671581	57.0602
GOTERM_MF_FAT	GO:0008201~heparin binding	2	15.3846	0.0911923	VEGFA, FGF2	13	103	12983	19.3921	0.999906	0.569673	65.1894
GOTERM_BP_FAT	GO:0060541~respiratory system development	2	15.3846	0.0917404	VEGFA, FGF2	13	108	13528	19.2707	1	0.370877	77.3738
GOTERM_CC_FAT	GO:0043233~organelle lumen	4	30.7692	0.0927503	CCNE1, HIF1A, VEGFA, RAD51	9	1820	12782	3.12137	0.999928	0.90789	65.9136
GOTERM_BP_FAT	GO:0045926~negative regulation of growth	2	15.3846	0.0933641	BCL2, FGF2	13	110	13528	18.9203	1	0.37459	77.9905
UP_SEQ_FEATURE	DNA-binding region:Basic motif	2	15.3846	0.0965554	HIF1A, ARNT	13	161	19113	18.2637	0.999672	0.798978	65.9317
GOTERM_CC_FAT	GO:0031974~membrane-enclosed lumen	4	30.7692	0.0972519	CCNE1, HIF1A, VEGFA, RAD51	9	1856	12782	3.06082	0.999956	0.865381	67.7377
GOTERM_BP_FAT	GO:0001503~ossification	2	15.3846	0.0974115	BCL2, AXIN2	13	115	13528	18.0977	1	0.386138	79.4599
