# Supplementary material for: Screening differential circular RNA expression profiles reveals the regulatory role of circTCF25-miR-103a-3p/miR-107-CDK6 pathway in bladder carcinoma
Source: Sci Rep. 2016 Aug 3;6:30919. doi: 10.1038/srep30919 (PMC4971518; doi:10.1038/srep30919)
Supplement: Supplementary Table S3 [file srep30919-s4.xls]

## Sheet: Sheet1
Screening differential circular RNA expression profiles reveals the regulatory role of circTCF25-miR-103a-3p/miR-107-CDK6 pathway in bladder carcinoma
Zhenyu Zhong, Mengxin Lv & Junxia Chen
Supplementary Table S3. Clinical pathologic characteristics of study subjects
For circRNA microarray assay						For circRNA validation by qPCR
Subject	Age	Gender	Stage	Grade		Samples		n=40
A	66	Male	T2	G2		Median age, y (range)		69, (45~87)
B	79	Male	T2	G2		Gender	Male	32
C	56	Male	T2	G2			Female	8
D	63	Male	T2	G2		TNM Stage	T1	4
							T2	27
							T3	7
							T4	2
							N1	2
							N2	1
							N3	1
							M1	1
						Grade	G1	7
							G2	22
							G3	11
